# Supplementary material for: Effect of shade and precipitation on germination and seedling establishment of dominant plant species in an Andean arid region, the Bolivian Prepuna
Source: PLoS One. 2021 Mar 31;16(3):e0248619. doi: 10.1371/journal.pone.0248619 (PMC8011746; doi:10.1371/journal.pone.0248619)
Supplement: S1 Data — (XLSX) [file pone.0248619.s001.xlsx]

## Sheet: S1 Data
Radiation (Luxometer)						Soil temperature ºC						Soil moisture
Pot 1			Pot 2			Pot 1			Pot 2			Pot 1			Pot 2
Open	Shade		Open	Shade		Open	Shade		Open	Shade		Open	Shade		Open	Shade
580	527		844	433		36	23		36	23		8	17		5	16
575	446		841	437		39	22		39	24		5	14		7	16
698	438		837	439		40	23		38	24		9	16		7	14
890	516		834	437		39	24		37	24		6	12		8	15
948	533		840	437		41	27		39	27		5	15		7	12
647	488		839	567		38	27		38	28		8	16		6	17
946	397		338	436		34	26		32	26		7	12		5	14
493	451		838	439		29	25		32	25		7	14		7	16
408	580		841	436		30	25		36	26		6	15		8	18
758	575		839	440		31	25		32	25		7	21		6	14
