# Supplementary material for: Effect of shade and precipitation on germination and seedling establishment of dominant plant species in an Andean arid region, the Bolivian Prepuna
Source: PLoS One. 2021 Mar 31;16(3):e0248619. doi: 10.1371/journal.pone.0248619 (PMC8011746; doi:10.1371/journal.pone.0248619)
Supplement: S2 Data — (XLSX) [file pone.0248619.s002.xlsx]

## Sheet: AcaciaGermin
#	Cod.	Replica	Precipitation	Radiation	Germ
1	A1	1	Low	Open	4
2	B1	2	Low	Open	2
3	C4	3	Low	Open	6
4	D1	4	Low	Open	7
5	E3	5	Low	Open	4
6	F2	6	Low	Open	7
7	G2	7	Low	Open	9
8	H4	8	Low	Open	9
9	I1	9	Low	Open	5
10	J2	10	Low	Open	5
11	A2	1	Low	Shade	5
12	B4	2	Low	Shade	7
13	C1	3	Low	Shade	3
14	D4	4	Low	Shade	8
15	E4	5	Low	Shade	5
16	F4	6	Low	Shade	8
17	G3	7	Low	Shade	9
18	H1	8	Low	Shade	6
19	I2	9	Low	Shade	4
20	J4	10	Low	Shade	8
21	A3	1	High	Open	6
22	B3	2	High	Open	7
23	C3	3	High	Open	7
24	D3	4	High	Open	4
25	E1	5	High	Open	6
26	F1	6	High	Open	2
27	G1	7	High	Open	8
28	H2	8	High	Open	4
29	I3	9	High	Open	6
30	J3	10	High	Open	5
31	A4	1	High	Shade	7
32	B2	2	High	Shade	7
33	C2	3	High	Shade	6
34	D2	4	High	Shade	8
35	E2	5	High	Shade	8
36	F3	6	High	Shade	6
37	G4	7	High	Shade	6
38	H3	8	High	Shade	10
39	I4	9	High	Shade	8
40	J1	10	High	Shade	4

## Sheet: AcaciaSurvival
#	COD	REPLICA	Factor		Survival
					Month 1					Month 2									Survival
			Precipitation	Radiation	19	22	25	27	30	3	7	10	13	17	20	23			Individuo	Microsite	Precipitation	Time	State
1	A1	1	Low	Open	0	0	0	0	1	4	4	3	0	0	0	0			1	Open	Low	9	1
2	B1	2	Low	Open	0	0	0	0	0	2	2	2	0	0	0	0			2	Open	Low	9	1
3	C4	3	Low	Open	0	0	0	1	1	6	6	6	0	0	0	0			3	Open	Low	10	1
4	D1	4	Low	Open	0	0	0	0	1	7	7	7	0	0	0	0			4	Open	Low	10	1
5	E3	5	Low	Open	0	0	0	0	0	2	4	4	4	0	0	0			5	Shade	Low	19	0
6	F2	6	Low	Open	0	0	0	0	2	6	7	7	5	0	0	0			6	Shade	Low	19	0
7	G2	7	Low	Open	0	0	0	0	3	8	9	9	2	0	0	0			7	Shade	Low	25	0
8	H4	8	Low	Open	0	0	0	0	1	7	9	7	0	0	0	0			8	Shade	Low	25	0
9	I1	9	Low	Open	0	0	0	0	3	5	5	5	0	0	0	0			9	Shade	Low	25	0
10	J2	10	Low	Open	0	0	0	0	1	5	5	5	0	0	0	0			10	Open	High	20	0
11	A2	1	Low	Shade	0	0	0	3	3	3	5	5	5	5	5	5			11	Open	High	20	0
12	B4	2	Low	Shade	0	0	0	0	2	2	7	7	7	7	7	7			12	Open	High	21	0
13	C1	3	Low	Shade	0	0	0	1	2	3	3	3	3	3	3	1			13	Open	High	21	0
14	D4	4	Low	Shade	0	0	0	0	0	8	8	8	8	8	8	8			14	Open	High	22	0
15	E4	5	Low	Shade	0	0	0	0	4	4	5	5	5	5	5	5			15	Open	High	24	0
16	F4	6	Low	Shade	0	0	0	1	3	7	8	8	8	8	8	7			16	Shade	High	20	0
17	G3	7	Low	Shade	0	0	0	0	1	8	9	9	9	9	9	9			17	Shade	High	21	0
18	H1	8	Low	Shade	0	0	0	0	3	5	6	6	6	6	2	2			18	Shade	High	21	0
19	I2	9	Low	Shade	0	0	0	1	4	4	4	4	4	4	3	3			19	Shade	High	24	0
20	J4	10	Low	Shade	0	0	0	0	2	8	8	8	8	8	8	8			20	Shade	High	24	0
21	A3	1	High	Open	0	0	0	0	1	6	6	6	6	6	6	6			21	Shade	High	24	0
22	B3	2	High	Open	0	0	0	0	1	7	7	7	7	7	7	7			22	Shade	High	24	0
23	C3	3	High	Open	0	0	0	0	3	7	7	7	7	7	7	7			23	Open	Low	8	1
24	D3	4	High	Open	0	0	0	0	0	4	4	4	4	4	4	4			24	Open	Low	8	1
25	E1	5	High	Open	0	0	0	0	0	6	6	6	6	6	6	6			25	Shade	High	20	0
26	F1	6	High	Open	0	0	0	0	0	2	2	2	0	0	0	0			26	Shade	High	21	0
27	G1	7	High	Open	0	0	0	0	2	6	8	8	8	8	8	8			27	Shade	High	21	0
28	H2	8	High	Open	0	0	0	0	1	3	4	4	4	4	4	4			28	Shade	High	24	0
29	I3	9	High	Open	0	0	0	0	1	6	6	6	6	6	6	6			29	Shade	High	24	0
30	J3	10	High	Open	0	0	0	0	1	5	5	5	5	5	5	5			30	Shade	High	24	0
31	A4	1	High	Shade	0	0	0	0	4	7	7	7	7	7	7	7			31	Shade	High	24	0
32	B2	2	High	Shade	0	0	0	0	4	7	7	7	7	7	7	7			32	Open	High	20	0
33	C2	3	High	Shade	0	0	0	0	0	3	6	6	6	6	6	6			33	Open	High	20	0
34	D2	4	High	Shade	0	0	0	0	4	8	8	8	8	8	8	8			34	Open	High	21	0
35	E2	5	High	Shade	0	0	0	0	4	7	8	8	8	8	8	8			35	Open	High	21	0
36	F3	6	High	Shade	0	0	0	3	4	6	6	6	6	6	6	6			36	Open	High	21	0
37	G4	7	High	Shade	0	0	0	3	3	6	6	6	6	6	6	6			37	Open	High	21	0
38	H3	8	High	Shade	0	0	0	0	5	10	10	10	10	10	10	10			38	Open	High	23	0
39	I4	9	High	Shade	0	0	0	3	3	8	8	8	8	8	8	8			39	Shade	Low	19	0
40	J1	10	High	Shade	0	0	0	0	2	4	4	4	4	4	4	4			40	Shade	Low	19	0
																			41	Shade	Low	19	0
																			42	Shade	Low	19	0
																			43	Shade	Low	19	0
																			44	Shade	Low	23	0
																			45	Shade	Low	23	0
																			46	Shade	Low	19	1
																			47	Shade	Low	23	1
																			48	Shade	Low	26	0
																			49	Shade	High	19	0
																			50	Shade	High	19	0
																			51	Shade	High	19	0
																			52	Shade	High	20	0
																			53	Shade	High	21	0
																			54	Shade	High	21	0
																			55	Open	High	20	0
																			56	Open	High	21	0
																			57	Open	High	21	0
																			58	Open	High	22	0
																			59	Open	High	24	0
																			60	Open	High	24	0
																			61	Open	High	24	0
																			62	Open	Low	9	1
																			63	Open	Low	9	1
																			64	Open	Low	10	1
																			65	Open	Low	10	1
																			66	Open	Low	10	1
																			67	Open	Low	15	1
																			68	Open	Low	8	1
																			69	Open	Low	9	1
																			70	Open	Low	9	1
																			71	Open	Low	9	1
																			72	Open	Low	9	1
																			73	Open	Low	10	1
																			74	Open	Low	12	1
																			75	Shade	High	20	0
																			76	Shade	High	20	0
																			77	Shade	High	20	0
																			78	Shade	High	20	0
																			79	Shade	High	24	0
																			80	Shade	High	24	0
																			81	Shade	High	25	0
																			82	Shade	High	25	0
																			83	Open	High	21	0
																			84	Open	High	21	0
																			85	Open	High	21	0
																			86	Open	High	21	0
																			87	Shade	Low	20	0
																			88	Shade	Low	20	0
																			89	Shade	Low	20	0
																			90	Shade	Low	20	0
																			91	Shade	Low	20	0
																			92	Shade	Low	21	0
																			93	Shade	Low	21	0
																			94	Shade	Low	21	0
																			95	Open	High	21	0
																			96	Open	High	21	0
																			97	Open	High	21	0
																			98	Open	High	21	0
																			99	Open	High	92	0
																			100	Open	High	92	0
																			101	Shade	High	19	0
																			102	Shade	High	20	0
																			103	Shade	High	21	0
																			104	Shade	High	22	0
																			105	Shade	High	24	0
																			106	Shade	High	24	0
																			107	Shade	High	24	0
																			108	Shade	High	24	0
																			109	Open	Low	9	1
																			110	Open	Low	9	1
																			111	Open	Low	10	1
																			112	Open	Low	10	1
																			113	Shade	Low	19	0
																			114	Shade	Low	23	0
																			115	Shade	Low	23	0
																			116	Shade	Low	23	0
																			117	Shade	Low	23	0
																			118	Open	High	10	1
																			119	Open	High	10	1
																			120	Open	Low	8	1
																			121	Open	Low	9	1
																			122	Open	Low	9	1
																			123	Open	Low	10	1
																			124	Open	Low	10	1
																			125	Open	Low	11	1
																			126	Open	Low	11	1
																			127	Shade	High	20	0
																			128	Shade	High	20	0
																			129	Shade	High	24	0
																			130	Shade	High	25	0
																			131	Shade	High	25	0
																			132	Shade	High	25	0
																			133	Shade	Low	19	1
																			134	Shade	Low	20	0
																			135	Shade	Low	20	0
																			136	Shade	Low	20	0
																			137	Shade	Low	21	0
																			138	Shade	Low	24	0
																			139	Shade	Low	24	0
																			140	Shade	Low	20	0
																			141	Open	High	19	0
																			142	Open	High	21	0
																			143	Open	High	21	0
																			144	Open	High	22	0
																			145	Open	High	24	0
																			146	Open	High	24	0
																			147	Open	High	24	0
																			148	Open	High	24	0
																			149	Open	Low	11	1
																			150	Open	Low	11	1
																			151	Open	Low	11	1
																			152	Open	Low	12	1
																			153	Open	Low	12	1
																			154	Open	Low	14	1
																			155	Open	Low	13	1
																			156	Open	Low	13	1
																			157	Open	Low	11	1
																			158	Shade	Low	20	0
																			159	Shade	Low	20	0
																			160	Shade	Low	20	0
																			161	Shade	Low	20	0
																			162	Shade	Low	20	0
																			163	Shade	Low	20	0
																			164	Shade	Low	21	0
																			165	Shade	Low	24	0
																			166	Shade	Low	19	0
																			167	Shade	High	20	0
																			168	Shade	High	20	0
																			169	Shade	High	20	0
																			170	Shade	High	25	0
																			171	Shade	High	25	0
																			172	Shade	High	25	0
																			173	Shade	Low	19	1
																			174	Shade	Low	19	1
																			175	Shade	Low	20	1
																			176	Shade	Low	20	1
																			177	Shade	Low	20	1
																			178	Shade	Low	16	1
																			179	Open	High	21	0
																			180	Open	High	21	0
																			181	Open	High	23	0
																			182	Open	High	19	0
																			183	Shade	High	20	0
																			184	Shade	High	20	0
																			185	Shade	High	20	0
																			186	Shade	High	21	0
																			187	Shade	High	21	0
																			188	Shade	High	24	0
																			189	Shade	High	24	0
																			190	Shade	High	24	0
																			191	Shade	High	24	0
																			192	Shade	High	24	0
																			193	Open	Low	9	1
																			194	Open	Low	9	1
																			195	Open	Low	9	1
																			196	Open	Low	10	1
																			197	Open	Low	10	1
																			198	Open	Low	11	1
																			199	Open	Low	13	1
																			200	Open	Low	13	1
																			201	Open	Low	13	1
																			202	Open	Low	9	1
																			203	Open	Low	10	1
																			204	Open	Low	11	1
																			205	Open	Low	11	1
																			206	Open	Low	11	1
																			207	Shade	Low	20	0
																			208	Shade	Low	21	0
																			209	Shade	Low	21	0
																			210	Shade	Low	21	1
																			211	Open	High	20	0
																			212	Open	High	20	0
																			213	Open	High	20	0
																			214	Open	High	21	0
																			215	Open	High	21	0
																			216	Open	High	24	0
																			217	Shade	High	20	0
																			218	Shade	High	20	0
																			219	Shade	High	20	0
																			220	Shade	High	20	0
																			221	Shade	High	20	0
																			222	Shade	High	25	0
																			223	Shade	High	25	0
																			224	Shade	High	25	0
																			225	Shade	High	21	0
																			226	Shade	High	24	0
																			227	Shade	High	24	0
																			228	Shade	High	24	0
																			229	Open	Low	9	1
																			230	Open	Low	9	1
																			231	Open	Low	10	1
																			232	Open	Low	10	1
																			233	Open	Low	12	0
																			234	Open	High	20	0
																			235	Open	High	20	0
																			236	Open	High	21	0
																			237	Open	High	22	0
																			238	Open	High	23	0
																			239	Shade	Low	20	0
																			240	Shade	Low	20	0
																			241	Shade	Low	20	0
																			242	Shade	Low	21	0
																			243	Shade	Low	21	0
																			244	Shade	Low	21	0
																			245	Shade	Low	24	0
																			246	Shade	Low	24	0

## Sheet: AcaciaSurvCox
Individuo	Pots	Microsite	Precipitation	trat-gral	Time	State
1	1	Open	Low	ab-baj	1	0
1	1	Open	Low	ab-baj	2	0
1	1	Open	Low	ab-baj	3	0
1	1	Open	Low	ab-baj	4	0
1	1	Open	Low	ab-baj	5	0
1	1	Open	Low	ab-baj	6	0
1	1	Open	Low	ab-baj	7	0
1	1	Open	Low	ab-baj	8	0
1	1	Open	Low	ab-baj	9	1
1	1	Open	Low	ab-baj	10	1
1	1	Open	Low	ab-baj	11	1
1	1	Open	Low	ab-baj	12	1
1	1	Open	Low	ab-baj	13	1
1	1	Open	Low	ab-baj	14	1
1	1	Open	Low	ab-baj	15	1
2	1	Open	Low	ab-baj	1	0
2	1	Open	Low	ab-baj	2	0
2	1	Open	Low	ab-baj	3	0
2	1	Open	Low	ab-baj	4	0
2	1	Open	Low	ab-baj	5	0
2	1	Open	Low	ab-baj	6	0
2	1	Open	Low	ab-baj	7	0
2	1	Open	Low	ab-baj	8	0
2	1	Open	Low	ab-baj	9	1
2	1	Open	Low	ab-baj	10	1
2	1	Open	Low	ab-baj	11	1
2	1	Open	Low	ab-baj	12	1
2	1	Open	Low	ab-baj	13	1
2	1	Open	Low	ab-baj	14	1
2	1	Open	Low	ab-baj	15	1
3	1	Open	Low	ab-baj	1	0
3	1	Open	Low	ab-baj	2	0
3	1	Open	Low	ab-baj	3	0
3	1	Open	Low	ab-baj	4	0
3	1	Open	Low	ab-baj	5	0
3	1	Open	Low	ab-baj	6	0
3	1	Open	Low	ab-baj	7	0
3	1	Open	Low	ab-baj	8	0
3	1	Open	Low	ab-baj	9	0
3	1	Open	Low	ab-baj	10	1
3	1	Open	Low	ab-baj	11	1
3	1	Open	Low	ab-baj	12	1
3	1	Open	Low	ab-baj	13	1
3	1	Open	Low	ab-baj	14	1
3	1	Open	Low	ab-baj	15	1
4	1	Open	Low	ab-baj	1	0
4	1	Open	Low	ab-baj	2	0
4	1	Open	Low	ab-baj	3	0
4	1	Open	Low	ab-baj	4	0
4	1	Open	Low	ab-baj	5	0
4	1	Open	Low	ab-baj	6	0
4	1	Open	Low	ab-baj	7	0
4	1	Open	Low	ab-baj	8	0
4	1	Open	Low	ab-baj	9	0
4	1	Open	Low	ab-baj	10	1
4	1	Open	Low	ab-baj	11	1
4	1	Open	Low	ab-baj	12	1
4	1	Open	Low	ab-baj	13	1
4	1	Open	Low	ab-baj	14	1
4	1	Open	Low	ab-baj	15	1
5	1	Shade	Low	som-baj	1	0
5	1	Shade	Low	som-baj	2	0
5	1	Shade	Low	som-baj	3	0
5	1	Shade	Low	som-baj	4	0
5	1	Shade	Low	som-baj	5	0
5	1	Shade	Low	som-baj	6	0
5	1	Shade	Low	som-baj	7	0
5	1	Shade	Low	som-baj	8	0
5	1	Shade	Low	som-baj	9	0
5	1	Shade	Low	som-baj	10	0
5	1	Shade	Low	som-baj	11	0
5	1	Shade	Low	som-baj	12	0
5	1	Shade	Low	som-baj	13	0
5	1	Shade	Low	som-baj	14	0
5	1	Shade	Low	som-baj	15	0
6	1	Shade	Low	som-baj	1	0
6	1	Shade	Low	som-baj	2	0
6	1	Shade	Low	som-baj	3	0
6	1	Shade	Low	som-baj	4	0
6	1	Shade	Low	som-baj	5	0
6	1	Shade	Low	som-baj	6	0
6	1	Shade	Low	som-baj	7	0
6	1	Shade	Low	som-baj	8	0
6	1	Shade	Low	som-baj	9	0
6	1	Shade	Low	som-baj	10	0
6	1	Shade	Low	som-baj	11	0
6	1	Shade	Low	som-baj	12	0
6	1	Shade	Low	som-baj	13	0
6	1	Shade	Low	som-baj	14	0
6	1	Shade	Low	som-baj	15	0
7	1	Shade	Low	som-baj	1	0
7	1	Shade	Low	som-baj	2	0
7	1	Shade	Low	som-baj	3	0
7	1	Shade	Low	som-baj	4	0
7	1	Shade	Low	som-baj	5	0
7	1	Shade	Low	som-baj	6	0
7	1	Shade	Low	som-baj	7	0
7	1	Shade	Low	som-baj	8	0
7	1	Shade	Low	som-baj	9	0
7	1	Shade	Low	som-baj	10	0
7	1	Shade	Low	som-baj	11	0
7	1	Shade	Low	som-baj	12	0
7	1	Shade	Low	som-baj	13	0
7	1	Shade	Low	som-baj	14	0
7	1	Shade	Low	som-baj	15	0
8	1	Shade	Low	som-baj	1	0
8	1	Shade	Low	som-baj	2	0
8	1	Shade	Low	som-baj	3	0
8	1	Shade	Low	som-baj	4	0
8	1	Shade	Low	som-baj	5	0
8	1	Shade	Low	som-baj	6	0
8	1	Shade	Low	som-baj	7	0
8	1	Shade	Low	som-baj	8	0
8	1	Shade	Low	som-baj	9	0
8	1	Shade	Low	som-baj	10	0
8	1	Shade	Low	som-baj	11	0
8	1	Shade	Low	som-baj	12	0
8	1	Shade	Low	som-baj	13	0
8	1	Shade	Low	som-baj	14	0
8	1	Shade	Low	som-baj	15	0
9	1	Shade	Low	som-baj	1	0
9	1	Shade	Low	som-baj	2	0
9	1	Shade	Low	som-baj	3	0
9	1	Shade	Low	som-baj	4	0
9	1	Shade	Low	som-baj	5	0
9	1	Shade	Low	som-baj	6	0
9	1	Shade	Low	som-baj	7	0
9	1	Shade	Low	som-baj	8	0
9	1	Shade	Low	som-baj	9	0
9	1	Shade	Low	som-baj	10	0
9	1	Shade	Low	som-baj	11	0
9	1	Shade	Low	som-baj	12	0
9	1	Shade	Low	som-baj	13	0
9	1	Shade	Low	som-baj	14	0
9	1	Shade	Low	som-baj	15	0
10	1	Open	High	ab-alt	1	0
10	1	Open	High	ab-alt	2	0
10	1	Open	High	ab-alt	3	0
10	1	Open	High	ab-alt	4	0
10	1	Open	High	ab-alt	5	0
10	1	Open	High	ab-alt	6	0
10	1	Open	High	ab-alt	7	0
10	1	Open	High	ab-alt	8	0
10	1	Open	High	ab-alt	9	0
10	1	Open	High	ab-alt	10	0
10	1	Open	High	ab-alt	11	0
10	1	Open	High	ab-alt	12	0
10	1	Open	High	ab-alt	13	0
10	1	Open	High	ab-alt	14	0
10	1	Open	High	ab-alt	15	0
11	1	Open	High	ab-alt	1	0
11	1	Open	High	ab-alt	2	0
11	1	Open	High	ab-alt	3	0
11	1	Open	High	ab-alt	4	0
11	1	Open	High	ab-alt	5	0
11	1	Open	High	ab-alt	6	0
11	1	Open	High	ab-alt	7	0
11	1	Open	High	ab-alt	8	0
11	1	Open	High	ab-alt	9	0
11	1	Open	High	ab-alt	10	0
11	1	Open	High	ab-alt	11	0
11	1	Open	High	ab-alt	12	0
11	1	Open	High	ab-alt	13	0
11	1	Open	High	ab-alt	14	0
11	1	Open	High	ab-alt	15	0
12	1	Open	High	ab-alt	1	0
12	1	Open	High	ab-alt	2	0
12	1	Open	High	ab-alt	3	0
12	1	Open	High	ab-alt	4	0
12	1	Open	High	ab-alt	5	0
12	1	Open	High	ab-alt	6	0
12	1	Open	High	ab-alt	7	0
12	1	Open	High	ab-alt	8	0
12	1	Open	High	ab-alt	9	0
12	1	Open	High	ab-alt	10	0
12	1	Open	High	ab-alt	11	0
12	1	Open	High	ab-alt	12	0
12	1	Open	High	ab-alt	13	0
12	1	Open	High	ab-alt	14	0
12	1	Open	High	ab-alt	15	0
13	1	Open	High	ab-alt	1	0
13	1	Open	High	ab-alt	2	0
13	1	Open	High	ab-alt	3	0
13	1	Open	High	ab-alt	4	0
13	1	Open	High	ab-alt	5	0
13	1	Open	High	ab-alt	6	0
13	1	Open	High	ab-alt	7	0
13	1	Open	High	ab-alt	8	0
13	1	Open	High	ab-alt	9	0
13	1	Open	High	ab-alt	10	0
13	1	Open	High	ab-alt	11	0
13	1	Open	High	ab-alt	12	0
13	1	Open	High	ab-alt	13	0
13	1	Open	High	ab-alt	14	0
13	1	Open	High	ab-alt	15	0
14	1	Open	High	ab-alt	1	0
14	1	Open	High	ab-alt	2	0
14	1	Open	High	ab-alt	3	0
14	1	Open	High	ab-alt	4	0
14	1	Open	High	ab-alt	5	0
14	1	Open	High	ab-alt	6	0
14	1	Open	High	ab-alt	7	0
14	1	Open	High	ab-alt	8	0
14	1	Open	High	ab-alt	9	0
14	1	Open	High	ab-alt	10	0
14	1	Open	High	ab-alt	11	0
14	1	Open	High	ab-alt	12	0
14	1	Open	High	ab-alt	13	0
14	1	Open	High	ab-alt	14	0
14	1	Open	High	ab-alt	15	0
15	1	Open	High	ab-alt	1	0
15	1	Open	High	ab-alt	2	0
15	1	Open	High	ab-alt	3	0
15	1	Open	High	ab-alt	4	0
15	1	Open	High	ab-alt	5	0
15	1	Open	High	ab-alt	6	0
15	1	Open	High	ab-alt	7	0
15	1	Open	High	ab-alt	8	0
15	1	Open	High	ab-alt	9	0
15	1	Open	High	ab-alt	10	0
15	1	Open	High	ab-alt	11	0
15	1	Open	High	ab-alt	12	0
15	1	Open	High	ab-alt	13	0
15	1	Open	High	ab-alt	14	0
15	1	Open	High	ab-alt	15	0
16	1	Shade	High	som-alt	1	0
16	1	Shade	High	som-alt	2	0
16	1	Shade	High	som-alt	3	0
16	1	Shade	High	som-alt	4	0
16	1	Shade	High	som-alt	5	0
16	1	Shade	High	som-alt	6	0
16	1	Shade	High	som-alt	7	0
16	1	Shade	High	som-alt	8	0
16	1	Shade	High	som-alt	9	0
16	1	Shade	High	som-alt	10	0
16	1	Shade	High	som-alt	11	0
16	1	Shade	High	som-alt	12	0
16	1	Shade	High	som-alt	13	0
16	1	Shade	High	som-alt	14	0
16	1	Shade	High	som-alt	15	0
17	1	Shade	High	som-alt	1	0
17	1	Shade	High	som-alt	2	0
17	1	Shade	High	som-alt	3	0
17	1	Shade	High	som-alt	4	0
17	1	Shade	High	som-alt	5	0
17	1	Shade	High	som-alt	6	0
17	1	Shade	High	som-alt	7	0
17	1	Shade	High	som-alt	8	0
17	1	Shade	High	som-alt	9	0
17	1	Shade	High	som-alt	10	0
17	1	Shade	High	som-alt	11	0
17	1	Shade	High	som-alt	12	0
17	1	Shade	High	som-alt	13	0
17	1	Shade	High	som-alt	14	0
17	1	Shade	High	som-alt	15	0
18	1	Shade	High	som-alt	1	0
18	1	Shade	High	som-alt	2	0
18	1	Shade	High	som-alt	3	0
18	1	Shade	High	som-alt	4	0
18	1	Shade	High	som-alt	5	0
18	1	Shade	High	som-alt	6	0
18	1	Shade	High	som-alt	7	0
18	1	Shade	High	som-alt	8	0
18	1	Shade	High	som-alt	9	0
18	1	Shade	High	som-alt	10	0
18	1	Shade	High	som-alt	11	0
18	1	Shade	High	som-alt	12	0
18	1	Shade	High	som-alt	13	0
18	1	Shade	High	som-alt	14	0
18	1	Shade	High	som-alt	15	0
19	1	Shade	High	som-alt	1	0
19	1	Shade	High	som-alt	2	0
19	1	Shade	High	som-alt	3	0
19	1	Shade	High	som-alt	4	0
19	1	Shade	High	som-alt	5	0
19	1	Shade	High	som-alt	6	0
19	1	Shade	High	som-alt	7	0
19	1	Shade	High	som-alt	8	0
19	1	Shade	High	som-alt	9	0
19	1	Shade	High	som-alt	10	0
19	1	Shade	High	som-alt	11	0
19	1	Shade	High	som-alt	12	0
19	1	Shade	High	som-alt	13	0
19	1	Shade	High	som-alt	14	0
19	1	Shade	High	som-alt	15	0
20	1	Shade	High	som-alt	1	0
20	1	Shade	High	som-alt	2	0
20	1	Shade	High	som-alt	3	0
20	1	Shade	High	som-alt	4	0
20	1	Shade	High	som-alt	5	0
20	1	Shade	High	som-alt	6	0
20	1	Shade	High	som-alt	7	0
20	1	Shade	High	som-alt	8	0
20	1	Shade	High	som-alt	9	0
20	1	Shade	High	som-alt	10	0
20	1	Shade	High	som-alt	11	0
20	1	Shade	High	som-alt	12	0
20	1	Shade	High	som-alt	13	0
20	1	Shade	High	som-alt	14	0
20	1	Shade	High	som-alt	15	0
21	1	Shade	High	som-alt	1	0
21	1	Shade	High	som-alt	2	0
21	1	Shade	High	som-alt	3	0
21	1	Shade	High	som-alt	4	0
21	1	Shade	High	som-alt	5	0
21	1	Shade	High	som-alt	6	0
21	1	Shade	High	som-alt	7	0
21	1	Shade	High	som-alt	8	0
21	1	Shade	High	som-alt	9	0
21	1	Shade	High	som-alt	10	0
21	1	Shade	High	som-alt	11	0
21	1	Shade	High	som-alt	12	0
21	1	Shade	High	som-alt	13	0
21	1	Shade	High	som-alt	14	0
21	1	Shade	High	som-alt	15	0
22	1	Shade	High	som-alt	1	0
22	1	Shade	High	som-alt	2	0
22	1	Shade	High	som-alt	3	0
22	1	Shade	High	som-alt	4	0
22	1	Shade	High	som-alt	5	0
22	1	Shade	High	som-alt	6	0
22	1	Shade	High	som-alt	7	0
22	1	Shade	High	som-alt	8	0
22	1	Shade	High	som-alt	9	0
22	1	Shade	High	som-alt	10	0
22	1	Shade	High	som-alt	11	0
22	1	Shade	High	som-alt	12	0
22	1	Shade	High	som-alt	13	0
22	1	Shade	High	som-alt	14	0
22	1	Shade	High	som-alt	15	0
23	2	Open	Low	ab-baj	1	0
23	2	Open	Low	ab-baj	2	0
23	2	Open	Low	ab-baj	3	0
23	2	Open	Low	ab-baj	4	0
23	2	Open	Low	ab-baj	5	0
23	2	Open	Low	ab-baj	6	0
23	2	Open	Low	ab-baj	7	0
23	2	Open	Low	ab-baj	8	1
23	2	Open	Low	ab-baj	9	1
23	2	Open	Low	ab-baj	10	1
23	2	Open	Low	ab-baj	11	1
23	2	Open	Low	ab-baj	12	1
23	2	Open	Low	ab-baj	13	1
23	2	Open	Low	ab-baj	14	1
23	2	Open	Low	ab-baj	15	1
24	2	Open	Low	ab-baj	1	0
24	2	Open	Low	ab-baj	2	0
24	2	Open	Low	ab-baj	3	0
24	2	Open	Low	ab-baj	4	0
24	2	Open	Low	ab-baj	5	0
24	2	Open	Low	ab-baj	6	0
24	2	Open	Low	ab-baj	7	0
24	2	Open	Low	ab-baj	8	1
24	2	Open	Low	ab-baj	9	1
24	2	Open	Low	ab-baj	10	1
24	2	Open	Low	ab-baj	11	1
24	2	Open	Low	ab-baj	12	1
24	2	Open	Low	ab-baj	13	1
24	2	Open	Low	ab-baj	14	1
24	2	Open	Low	ab-baj	15	1
25	2	Shade	High	som-alt	1	0
25	2	Shade	High	som-alt	2	0
25	2	Shade	High	som-alt	3	0
25	2	Shade	High	som-alt	4	0
25	2	Shade	High	som-alt	5	0
25	2	Shade	High	som-alt	6	0
25	2	Shade	High	som-alt	7	0
25	2	Shade	High	som-alt	8	0
25	2	Shade	High	som-alt	9	0
25	2	Shade	High	som-alt	10	0
25	2	Shade	High	som-alt	11	0
25	2	Shade	High	som-alt	12	0
25	2	Shade	High	som-alt	13	0
25	2	Shade	High	som-alt	14	0
25	2	Shade	High	som-alt	15	0
26	2	Shade	High	som-alt	1	0
26	2	Shade	High	som-alt	2	0
26	2	Shade	High	som-alt	3	0
26	2	Shade	High	som-alt	4	0
26	2	Shade	High	som-alt	5	0
26	2	Shade	High	som-alt	6	0
26	2	Shade	High	som-alt	7	0
26	2	Shade	High	som-alt	8	0
26	2	Shade	High	som-alt	9	0
26	2	Shade	High	som-alt	10	0
26	2	Shade	High	som-alt	11	0
26	2	Shade	High	som-alt	12	0
26	2	Shade	High	som-alt	13	0
26	2	Shade	High	som-alt	14	0
26	2	Shade	High	som-alt	15	0
27	2	Shade	High	som-alt	1	0
27	2	Shade	High	som-alt	2	0
27	2	Shade	High	som-alt	3	0
27	2	Shade	High	som-alt	4	0
27	2	Shade	High	som-alt	5	0
27	2	Shade	High	som-alt	6	0
27	2	Shade	High	som-alt	7	0
27	2	Shade	High	som-alt	8	0
27	2	Shade	High	som-alt	9	0
27	2	Shade	High	som-alt	10	0
27	2	Shade	High	som-alt	11	0
27	2	Shade	High	som-alt	12	0
27	2	Shade	High	som-alt	13	0
27	2	Shade	High	som-alt	14	0
27	2	Shade	High	som-alt	15	0
28	2	Shade	High	som-alt	1	0
28	2	Shade	High	som-alt	2	0
28	2	Shade	High	som-alt	3	0
28	2	Shade	High	som-alt	4	0
28	2	Shade	High	som-alt	5	0
28	2	Shade	High	som-alt	6	0
28	2	Shade	High	som-alt	7	0
28	2	Shade	High	som-alt	8	0
28	2	Shade	High	som-alt	9	0
28	2	Shade	High	som-alt	10	0
28	2	Shade	High	som-alt	11	0
28	2	Shade	High	som-alt	12	0
28	2	Shade	High	som-alt	13	0
28	2	Shade	High	som-alt	14	0
28	2	Shade	High	som-alt	15	0
29	2	Shade	High	som-alt	1	0
29	2	Shade	High	som-alt	2	0
29	2	Shade	High	som-alt	3	0
29	2	Shade	High	som-alt	4	0
29	2	Shade	High	som-alt	5	0
29	2	Shade	High	som-alt	6	0
29	2	Shade	High	som-alt	7	0
29	2	Shade	High	som-alt	8	0
29	2	Shade	High	som-alt	9	0
29	2	Shade	High	som-alt	10	0
29	2	Shade	High	som-alt	11	0
29	2	Shade	High	som-alt	12	0
29	2	Shade	High	som-alt	13	0
29	2	Shade	High	som-alt	14	0
29	2	Shade	High	som-alt	15	0
30	2	Shade	High	som-alt	1	0
30	2	Shade	High	som-alt	2	0
30	2	Shade	High	som-alt	3	0
30	2	Shade	High	som-alt	4	0
30	2	Shade	High	som-alt	5	0
30	2	Shade	High	som-alt	6	0
30	2	Shade	High	som-alt	7	0
30	2	Shade	High	som-alt	8	0
30	2	Shade	High	som-alt	9	0
30	2	Shade	High	som-alt	10	0
30	2	Shade	High	som-alt	11	0
30	2	Shade	High	som-alt	12	0
30	2	Shade	High	som-alt	13	0
30	2	Shade	High	som-alt	14	0
30	2	Shade	High	som-alt	15	0
31	2	Shade	High	som-alt	1	0
31	2	Shade	High	som-alt	2	0
31	2	Shade	High	som-alt	3	0
31	2	Shade	High	som-alt	4	0
31	2	Shade	High	som-alt	5	0
31	2	Shade	High	som-alt	6	0
31	2	Shade	High	som-alt	7	0
31	2	Shade	High	som-alt	8	0
31	2	Shade	High	som-alt	9	0
31	2	Shade	High	som-alt	10	0
31	2	Shade	High	som-alt	11	0
31	2	Shade	High	som-alt	12	0
31	2	Shade	High	som-alt	13	0
31	2	Shade	High	som-alt	14	0
31	2	Shade	High	som-alt	15	0
32	2	Open	High	ab-alt	1	0
32	2	Open	High	ab-alt	2	0
32	2	Open	High	ab-alt	3	0
32	2	Open	High	ab-alt	4	0
32	2	Open	High	ab-alt	5	0
32	2	Open	High	ab-alt	6	0
32	2	Open	High	ab-alt	7	0
32	2	Open	High	ab-alt	8	0
32	2	Open	High	ab-alt	9	0
32	2	Open	High	ab-alt	10	0
32	2	Open	High	ab-alt	11	0
32	2	Open	High	ab-alt	12	0
32	2	Open	High	ab-alt	13	0
32	2	Open	High	ab-alt	14	0
32	2	Open	High	ab-alt	15	0
33	2	Open	High	ab-alt	1	0
33	2	Open	High	ab-alt	2	0
33	2	Open	High	ab-alt	3	0
33	2	Open	High	ab-alt	4	0
33	2	Open	High	ab-alt	5	0
33	2	Open	High	ab-alt	6	0
33	2	Open	High	ab-alt	7	0
33	2	Open	High	ab-alt	8	0
33	2	Open	High	ab-alt	9	0
33	2	Open	High	ab-alt	10	0
33	2	Open	High	ab-alt	11	0
33	2	Open	High	ab-alt	12	0
33	2	Open	High	ab-alt	13	0
33	2	Open	High	ab-alt	14	0
33	2	Open	High	ab-alt	15	0
34	2	Open	High	ab-alt	1	0
34	2	Open	High	ab-alt	2	0
34	2	Open	High	ab-alt	3	0
34	2	Open	High	ab-alt	4	0
34	2	Open	High	ab-alt	5	0
34	2	Open	High	ab-alt	6	0
34	2	Open	High	ab-alt	7	0
34	2	Open	High	ab-alt	8	0
34	2	Open	High	ab-alt	9	0
34	2	Open	High	ab-alt	10	0
34	2	Open	High	ab-alt	11	0
34	2	Open	High	ab-alt	12	0
34	2	Open	High	ab-alt	13	0
34	2	Open	High	ab-alt	14	0
34	2	Open	High	ab-alt	15	0
35	2	Open	High	ab-alt	1	0
35	2	Open	High	ab-alt	2	0
35	2	Open	High	ab-alt	3	0
35	2	Open	High	ab-alt	4	0
35	2	Open	High	ab-alt	5	0
35	2	Open	High	ab-alt	6	0
35	2	Open	High	ab-alt	7	0
35	2	Open	High	ab-alt	8	0
35	2	Open	High	ab-alt	9	0
35	2	Open	High	ab-alt	10	0
35	2	Open	High	ab-alt	11	0
35	2	Open	High	ab-alt	12	0
35	2	Open	High	ab-alt	13	0
35	2	Open	High	ab-alt	14	0
35	2	Open	High	ab-alt	15	0
36	2	Open	High	ab-alt	1	0
36	2	Open	High	ab-alt	2	0
36	2	Open	High	ab-alt	3	0
36	2	Open	High	ab-alt	4	0
36	2	Open	High	ab-alt	5	0
36	2	Open	High	ab-alt	6	0
36	2	Open	High	ab-alt	7	0
36	2	Open	High	ab-alt	8	0
36	2	Open	High	ab-alt	9	0
36	2	Open	High	ab-alt	10	0
36	2	Open	High	ab-alt	11	0
36	2	Open	High	ab-alt	12	0
36	2	Open	High	ab-alt	13	0
36	2	Open	High	ab-alt	14	0
36	2	Open	High	ab-alt	15	0
37	2	Open	High	ab-alt	1	0
37	2	Open	High	ab-alt	2	0
37	2	Open	High	ab-alt	3	0
37	2	Open	High	ab-alt	4	0
37	2	Open	High	ab-alt	5	0
37	2	Open	High	ab-alt	6	0
37	2	Open	High	ab-alt	7	0
37	2	Open	High	ab-alt	8	0
37	2	Open	High	ab-alt	9	0
37	2	Open	High	ab-alt	10	0
37	2	Open	High	ab-alt	11	0
37	2	Open	High	ab-alt	12	0
37	2	Open	High	ab-alt	13	0
37	2	Open	High	ab-alt	14	0
37	2	Open	High	ab-alt	15	0
38	2	Open	High	ab-alt	1	0
38	2	Open	High	ab-alt	2	0
38	2	Open	High	ab-alt	3	0
38	2	Open	High	ab-alt	4	0
38	2	Open	High	ab-alt	5	0
38	2	Open	High	ab-alt	6	0
38	2	Open	High	ab-alt	7	0
38	2	Open	High	ab-alt	8	0
38	2	Open	High	ab-alt	9	0
38	2	Open	High	ab-alt	10	0
38	2	Open	High	ab-alt	11	0
38	2	Open	High	ab-alt	12	0
38	2	Open	High	ab-alt	13	0
38	2	Open	High	ab-alt	14	0
38	2	Open	High	ab-alt	15	0
39	2	Shade	Low	som-baj	1	0
39	2	Shade	Low	som-baj	2	0
39	2	Shade	Low	som-baj	3	0
39	2	Shade	Low	som-baj	4	0
39	2	Shade	Low	som-baj	5	0
39	2	Shade	Low	som-baj	6	0
39	2	Shade	Low	som-baj	7	0
39	2	Shade	Low	som-baj	8	0
39	2	Shade	Low	som-baj	9	0
39	2	Shade	Low	som-baj	10	0
39	2	Shade	Low	som-baj	11	0
39	2	Shade	Low	som-baj	12	0
39	2	Shade	Low	som-baj	13	0
39	2	Shade	Low	som-baj	14	0
39	2	Shade	Low	som-baj	15	0
40	2	Shade	Low	som-baj	1	0
40	2	Shade	Low	som-baj	2	0
40	2	Shade	Low	som-baj	3	0
40	2	Shade	Low	som-baj	4	0
40	2	Shade	Low	som-baj	5	0
40	2	Shade	Low	som-baj	6	0
40	2	Shade	Low	som-baj	7	0
40	2	Shade	Low	som-baj	8	0
40	2	Shade	Low	som-baj	9	0
40	2	Shade	Low	som-baj	10	0
40	2	Shade	Low	som-baj	11	0
40	2	Shade	Low	som-baj	12	0
40	2	Shade	Low	som-baj	13	0
40	2	Shade	Low	som-baj	14	0
40	2	Shade	Low	som-baj	15	0
41	2	Shade	Low	som-baj	1	0
41	2	Shade	Low	som-baj	2	0
41	2	Shade	Low	som-baj	3	0
41	2	Shade	Low	som-baj	4	0
41	2	Shade	Low	som-baj	5	0
41	2	Shade	Low	som-baj	6	0
41	2	Shade	Low	som-baj	7	0
41	2	Shade	Low	som-baj	8	0
41	2	Shade	Low	som-baj	9	0
41	2	Shade	Low	som-baj	10	0
41	2	Shade	Low	som-baj	11	0
41	2	Shade	Low	som-baj	12	0
41	2	Shade	Low	som-baj	13	0
41	2	Shade	Low	som-baj	14	0
41	2	Shade	Low	som-baj	15	0
42	2	Shade	Low	som-baj	1	0
42	2	Shade	Low	som-baj	2	0
42	2	Shade	Low	som-baj	3	0
42	2	Shade	Low	som-baj	4	0
42	2	Shade	Low	som-baj	5	0
42	2	Shade	Low	som-baj	6	0
42	2	Shade	Low	som-baj	7	0
42	2	Shade	Low	som-baj	8	0
42	2	Shade	Low	som-baj	9	0
42	2	Shade	Low	som-baj	10	0
42	2	Shade	Low	som-baj	11	0
42	2	Shade	Low	som-baj	12	0
42	2	Shade	Low	som-baj	13	0
42	2	Shade	Low	som-baj	14	0
42	2	Shade	Low	som-baj	15	0
43	2	Shade	Low	som-baj	1	0
43	2	Shade	Low	som-baj	2	0
43	2	Shade	Low	som-baj	3	0
43	2	Shade	Low	som-baj	4	0
43	2	Shade	Low	som-baj	5	0
43	2	Shade	Low	som-baj	6	0
43	2	Shade	Low	som-baj	7	0
43	2	Shade	Low	som-baj	8	0
43	2	Shade	Low	som-baj	9	0
43	2	Shade	Low	som-baj	10	0
43	2	Shade	Low	som-baj	11	0
43	2	Shade	Low	som-baj	12	0
43	2	Shade	Low	som-baj	13	0
43	2	Shade	Low	som-baj	14	0
43	2	Shade	Low	som-baj	15	0
44	2	Shade	Low	som-baj	1	0
44	2	Shade	Low	som-baj	2	0
44	2	Shade	Low	som-baj	3	0
44	2	Shade	Low	som-baj	4	0
44	2	Shade	Low	som-baj	5	0
44	2	Shade	Low	som-baj	6	0
44	2	Shade	Low	som-baj	7	0
44	2	Shade	Low	som-baj	8	0
44	2	Shade	Low	som-baj	9	0
44	2	Shade	Low	som-baj	10	0
44	2	Shade	Low	som-baj	11	0
44	2	Shade	Low	som-baj	12	0
44	2	Shade	Low	som-baj	13	0
44	2	Shade	Low	som-baj	14	0
44	2	Shade	Low	som-baj	15	0
45	2	Shade	Low	som-baj	1	0
45	2	Shade	Low	som-baj	2	0
45	2	Shade	Low	som-baj	3	0
45	2	Shade	Low	som-baj	4	0
45	2	Shade	Low	som-baj	5	0
45	2	Shade	Low	som-baj	6	0
45	2	Shade	Low	som-baj	7	0
45	2	Shade	Low	som-baj	8	0
45	2	Shade	Low	som-baj	9	0
45	2	Shade	Low	som-baj	10	0
45	2	Shade	Low	som-baj	11	0
45	2	Shade	Low	som-baj	12	0
45	2	Shade	Low	som-baj	13	0
45	2	Shade	Low	som-baj	14	0
45	2	Shade	Low	som-baj	15	0
46	3	Shade	Low	som-baj	1	0
46	3	Shade	Low	som-baj	2	0
46	3	Shade	Low	som-baj	3	0
46	3	Shade	Low	som-baj	4	0
46	3	Shade	Low	som-baj	5	0
46	3	Shade	Low	som-baj	6	0
46	3	Shade	Low	som-baj	7	0
46	3	Shade	Low	som-baj	8	0
46	3	Shade	Low	som-baj	9	0
46	3	Shade	Low	som-baj	10	0
46	3	Shade	Low	som-baj	11	0
46	3	Shade	Low	som-baj	12	0
46	3	Shade	Low	som-baj	13	0
46	3	Shade	Low	som-baj	14	0
46	3	Shade	Low	som-baj	15	0
47	3	Shade	Low	som-baj	1	0
47	3	Shade	Low	som-baj	2	0
47	3	Shade	Low	som-baj	3	0
47	3	Shade	Low	som-baj	4	0
47	3	Shade	Low	som-baj	5	0
47	3	Shade	Low	som-baj	6	0
47	3	Shade	Low	som-baj	7	0
47	3	Shade	Low	som-baj	8	0
47	3	Shade	Low	som-baj	9	0
47	3	Shade	Low	som-baj	10	0
47	3	Shade	Low	som-baj	11	0
47	3	Shade	Low	som-baj	12	0
47	3	Shade	Low	som-baj	13	0
47	3	Shade	Low	som-baj	14	0
47	3	Shade	Low	som-baj	15	0
48	3	Shade	Low	som-baj	1	0
48	3	Shade	Low	som-baj	2	0
48	3	Shade	Low	som-baj	3	0
48	3	Shade	Low	som-baj	4	0
48	3	Shade	Low	som-baj	5	0
48	3	Shade	Low	som-baj	6	0
48	3	Shade	Low	som-baj	7	0
48	3	Shade	Low	som-baj	8	0
48	3	Shade	Low	som-baj	9	0
48	3	Shade	Low	som-baj	10	0
48	3	Shade	Low	som-baj	11	0
48	3	Shade	Low	som-baj	12	0
48	3	Shade	Low	som-baj	13	0
48	3	Shade	Low	som-baj	14	0
48	3	Shade	Low	som-baj	15	0
49	3	Shade	High	som-alt	1	0
49	3	Shade	High	som-alt	2	0
49	3	Shade	High	som-alt	3	0
49	3	Shade	High	som-alt	4	0
49	3	Shade	High	som-alt	5	0
49	3	Shade	High	som-alt	6	0
49	3	Shade	High	som-alt	7	0
49	3	Shade	High	som-alt	8	0
49	3	Shade	High	som-alt	9	0
49	3	Shade	High	som-alt	10	0
49	3	Shade	High	som-alt	11	0
49	3	Shade	High	som-alt	12	0
49	3	Shade	High	som-alt	13	0
49	3	Shade	High	som-alt	14	0
49	3	Shade	High	som-alt	15	0
50	3	Shade	High	som-alt	1	0
50	3	Shade	High	som-alt	2	0
50	3	Shade	High	som-alt	3	0
50	3	Shade	High	som-alt	4	0
50	3	Shade	High	som-alt	5	0
50	3	Shade	High	som-alt	6	0
50	3	Shade	High	som-alt	7	0
50	3	Shade	High	som-alt	8	0
50	3	Shade	High	som-alt	9	0
50	3	Shade	High	som-alt	10	0
50	3	Shade	High	som-alt	11	0
50	3	Shade	High	som-alt	12	0
50	3	Shade	High	som-alt	13	0
50	3	Shade	High	som-alt	14	0
50	3	Shade	High	som-alt	15	0
51	3	Shade	High	som-alt	1	0
51	3	Shade	High	som-alt	2	0
51	3	Shade	High	som-alt	3	0
51	3	Shade	High	som-alt	4	0
51	3	Shade	High	som-alt	5	0
51	3	Shade	High	som-alt	6	0
51	3	Shade	High	som-alt	7	0
51	3	Shade	High	som-alt	8	0
51	3	Shade	High	som-alt	9	0
51	3	Shade	High	som-alt	10	0
51	3	Shade	High	som-alt	11	0
51	3	Shade	High	som-alt	12	0
51	3	Shade	High	som-alt	13	0
51	3	Shade	High	som-alt	14	0
51	3	Shade	High	som-alt	15	0
52	3	Shade	High	som-alt	1	0
52	3	Shade	High	som-alt	2	0
52	3	Shade	High	som-alt	3	0
52	3	Shade	High	som-alt	4	0
52	3	Shade	High	som-alt	5	0
52	3	Shade	High	som-alt	6	0
52	3	Shade	High	som-alt	7	0
52	3	Shade	High	som-alt	8	0
52	3	Shade	High	som-alt	9	0
52	3	Shade	High	som-alt	10	0
52	3	Shade	High	som-alt	11	0
52	3	Shade	High	som-alt	12	0
52	3	Shade	High	som-alt	13	0
52	3	Shade	High	som-alt	14	0
52	3	Shade	High	som-alt	15	0
53	3	Shade	High	som-alt	1	0
53	3	Shade	High	som-alt	2	0
53	3	Shade	High	som-alt	3	0
53	3	Shade	High	som-alt	4	0
53	3	Shade	High	som-alt	5	0
53	3	Shade	High	som-alt	6	0
53	3	Shade	High	som-alt	7	0
53	3	Shade	High	som-alt	8	0
53	3	Shade	High	som-alt	9	0
53	3	Shade	High	som-alt	10	0
53	3	Shade	High	som-alt	11	0
53	3	Shade	High	som-alt	12	0
53	3	Shade	High	som-alt	13	0
53	3	Shade	High	som-alt	14	0
53	3	Shade	High	som-alt	15	0
54	3	Shade	High	som-alt	1	0
54	3	Shade	High	som-alt	2	0
54	3	Shade	High	som-alt	3	0
54	3	Shade	High	som-alt	4	0
54	3	Shade	High	som-alt	5	0
54	3	Shade	High	som-alt	6	0
54	3	Shade	High	som-alt	7	0
54	3	Shade	High	som-alt	8	0
54	3	Shade	High	som-alt	9	0
54	3	Shade	High	som-alt	10	0
54	3	Shade	High	som-alt	11	0
54	3	Shade	High	som-alt	12	0
54	3	Shade	High	som-alt	13	0
54	3	Shade	High	som-alt	14	0
54	3	Shade	High	som-alt	15	0
55	3	Open	High	ab-alt	1	0
55	3	Open	High	ab-alt	2	0
55	3	Open	High	ab-alt	3	0
55	3	Open	High	ab-alt	4	0
55	3	Open	High	ab-alt	5	0
55	3	Open	High	ab-alt	6	0
55	3	Open	High	ab-alt	7	0
55	3	Open	High	ab-alt	8	0
55	3	Open	High	ab-alt	9	0
55	3	Open	High	ab-alt	10	0
55	3	Open	High	ab-alt	11	0
55	3	Open	High	ab-alt	12	0
55	3	Open	High	ab-alt	13	0
55	3	Open	High	ab-alt	14	0
55	3	Open	High	ab-alt	15	0
56	3	Open	High	ab-alt	1	0
56	3	Open	High	ab-alt	2	0
56	3	Open	High	ab-alt	3	0
56	3	Open	High	ab-alt	4	0
56	3	Open	High	ab-alt	5	0
56	3	Open	High	ab-alt	6	0
56	3	Open	High	ab-alt	7	0
56	3	Open	High	ab-alt	8	0
56	3	Open	High	ab-alt	9	0
56	3	Open	High	ab-alt	10	0
56	3	Open	High	ab-alt	11	0
56	3	Open	High	ab-alt	12	0
56	3	Open	High	ab-alt	13	0
56	3	Open	High	ab-alt	14	0
56	3	Open	High	ab-alt	15	0
57	3	Open	High	ab-alt	1	0
57	3	Open	High	ab-alt	2	0
57	3	Open	High	ab-alt	3	0
57	3	Open	High	ab-alt	4	0
57	3	Open	High	ab-alt	5	0
57	3	Open	High	ab-alt	6	0
57	3	Open	High	ab-alt	7	0
57	3	Open	High	ab-alt	8	0
57	3	Open	High	ab-alt	9	0
57	3	Open	High	ab-alt	10	0
57	3	Open	High	ab-alt	11	0
57	3	Open	High	ab-alt	12	0
57	3	Open	High	ab-alt	13	0
57	3	Open	High	ab-alt	14	0
57	3	Open	High	ab-alt	15	0
58	3	Open	High	ab-alt	1	0
58	3	Open	High	ab-alt	2	0
58	3	Open	High	ab-alt	3	0
58	3	Open	High	ab-alt	4	0
58	3	Open	High	ab-alt	5	0
58	3	Open	High	ab-alt	6	0
58	3	Open	High	ab-alt	7	0
58	3	Open	High	ab-alt	8	0
58	3	Open	High	ab-alt	9	0
58	3	Open	High	ab-alt	10	0
58	3	Open	High	ab-alt	11	0
58	3	Open	High	ab-alt	12	0
58	3	Open	High	ab-alt	13	0
58	3	Open	High	ab-alt	14	0
58	3	Open	High	ab-alt	15	0
59	3	Open	High	ab-alt	1	0
59	3	Open	High	ab-alt	2	0
59	3	Open	High	ab-alt	3	0
59	3	Open	High	ab-alt	4	0
59	3	Open	High	ab-alt	5	0
59	3	Open	High	ab-alt	6	0
59	3	Open	High	ab-alt	7	0
59	3	Open	High	ab-alt	8	0
59	3	Open	High	ab-alt	9	0
59	3	Open	High	ab-alt	10	0
59	3	Open	High	ab-alt	11	0
59	3	Open	High	ab-alt	12	0
59	3	Open	High	ab-alt	13	0
59	3	Open	High	ab-alt	14	0
59	3	Open	High	ab-alt	15	0
60	3	Open	High	ab-alt	1	0
60	3	Open	High	ab-alt	2	0
60	3	Open	High	ab-alt	3	0
60	3	Open	High	ab-alt	4	0
60	3	Open	High	ab-alt	5	0
60	3	Open	High	ab-alt	6	0
60	3	Open	High	ab-alt	7	0
60	3	Open	High	ab-alt	8	0
60	3	Open	High	ab-alt	9	0
60	3	Open	High	ab-alt	10	0
60	3	Open	High	ab-alt	11	0
60	3	Open	High	ab-alt	12	0
60	3	Open	High	ab-alt	13	0
60	3	Open	High	ab-alt	14	0
60	3	Open	High	ab-alt	15	0
61	3	Open	High	ab-alt	1	0
61	3	Open	High	ab-alt	2	0
61	3	Open	High	ab-alt	3	0
61	3	Open	High	ab-alt	4	0
61	3	Open	High	ab-alt	5	0
61	3	Open	High	ab-alt	6	0
61	3	Open	High	ab-alt	7	0
61	3	Open	High	ab-alt	8	0
61	3	Open	High	ab-alt	9	0
61	3	Open	High	ab-alt	10	0
61	3	Open	High	ab-alt	11	0
61	3	Open	High	ab-alt	12	0
61	3	Open	High	ab-alt	13	0
61	3	Open	High	ab-alt	14	0
61	3	Open	High	ab-alt	15	0
62	3	Open	Low	ab-baj	1	0
62	3	Open	Low	ab-baj	2	0
62	3	Open	Low	ab-baj	3	0
62	3	Open	Low	ab-baj	4	0
62	3	Open	Low	ab-baj	5	0
62	3	Open	Low	ab-baj	6	0
62	3	Open	Low	ab-baj	7	0
62	3	Open	Low	ab-baj	8	0
62	3	Open	Low	ab-baj	9	1
62	3	Open	Low	ab-baj	10	1
62	3	Open	Low	ab-baj	11	1
62	3	Open	Low	ab-baj	12	1
62	3	Open	Low	ab-baj	13	1
62	3	Open	Low	ab-baj	14	1
62	3	Open	Low	ab-baj	15	1
63	3	Open	Low	ab-baj	1	0
63	3	Open	Low	ab-baj	2	0
63	3	Open	Low	ab-baj	3	0
63	3	Open	Low	ab-baj	4	0
63	3	Open	Low	ab-baj	5	0
63	3	Open	Low	ab-baj	6	0
63	3	Open	Low	ab-baj	7	0
63	3	Open	Low	ab-baj	8	0
63	3	Open	Low	ab-baj	9	1
63	3	Open	Low	ab-baj	10	1
63	3	Open	Low	ab-baj	11	1
63	3	Open	Low	ab-baj	12	1
63	3	Open	Low	ab-baj	13	1
63	3	Open	Low	ab-baj	14	1
63	3	Open	Low	ab-baj	15	1
64	3	Open	Low	ab-baj	1	0
64	3	Open	Low	ab-baj	2	0
64	3	Open	Low	ab-baj	3	0
64	3	Open	Low	ab-baj	4	0
64	3	Open	Low	ab-baj	5	0
64	3	Open	Low	ab-baj	6	0
64	3	Open	Low	ab-baj	7	0
64	3	Open	Low	ab-baj	8	0
64	3	Open	Low	ab-baj	9	0
64	3	Open	Low	ab-baj	10	1
64	3	Open	Low	ab-baj	11	1
64	3	Open	Low	ab-baj	12	1
64	3	Open	Low	ab-baj	13	1
64	3	Open	Low	ab-baj	14	1
64	3	Open	Low	ab-baj	15	1
65	3	Open	Low	ab-baj	1	0
65	3	Open	Low	ab-baj	2	0
65	3	Open	Low	ab-baj	3	0
65	3	Open	Low	ab-baj	4	0
65	3	Open	Low	ab-baj	5	0
65	3	Open	Low	ab-baj	6	0
65	3	Open	Low	ab-baj	7	0
65	3	Open	Low	ab-baj	8	0
65	3	Open	Low	ab-baj	9	0
65	3	Open	Low	ab-baj	10	1
65	3	Open	Low	ab-baj	11	1
65	3	Open	Low	ab-baj	12	1
65	3	Open	Low	ab-baj	13	1
65	3	Open	Low	ab-baj	14	1
65	3	Open	Low	ab-baj	15	1
66	3	Open	Low	ab-baj	1	0
66	3	Open	Low	ab-baj	2	0
66	3	Open	Low	ab-baj	3	0
66	3	Open	Low	ab-baj	4	0
66	3	Open	Low	ab-baj	5	0
66	3	Open	Low	ab-baj	6	0
66	3	Open	Low	ab-baj	7	0
66	3	Open	Low	ab-baj	8	0
66	3	Open	Low	ab-baj	9	0
66	3	Open	Low	ab-baj	10	1
66	3	Open	Low	ab-baj	11	1
66	3	Open	Low	ab-baj	12	1
66	3	Open	Low	ab-baj	13	1
66	3	Open	Low	ab-baj	14	1
66	3	Open	Low	ab-baj	15	1
67	3	Open	Low	ab-baj	1	0
67	3	Open	Low	ab-baj	2	0
67	3	Open	Low	ab-baj	3	0
67	3	Open	Low	ab-baj	4	0
67	3	Open	Low	ab-baj	5	0
67	3	Open	Low	ab-baj	6	0
67	3	Open	Low	ab-baj	7	0
67	3	Open	Low	ab-baj	8	0
67	3	Open	Low	ab-baj	9	0
67	3	Open	Low	ab-baj	10	0
67	3	Open	Low	ab-baj	11	0
67	3	Open	Low	ab-baj	12	0
67	3	Open	Low	ab-baj	13	0
67	3	Open	Low	ab-baj	14	0
67	3	Open	Low	ab-baj	15	1
68	4	Open	Low	ab-baj	1	0
68	4	Open	Low	ab-baj	2	0
68	4	Open	Low	ab-baj	3	0
68	4	Open	Low	ab-baj	4	0
68	4	Open	Low	ab-baj	5	0
68	4	Open	Low	ab-baj	6	0
68	4	Open	Low	ab-baj	7	0
68	4	Open	Low	ab-baj	8	1
68	4	Open	Low	ab-baj	9	1
68	4	Open	Low	ab-baj	10	1
68	4	Open	Low	ab-baj	11	1
68	4	Open	Low	ab-baj	12	1
68	4	Open	Low	ab-baj	13	1
68	4	Open	Low	ab-baj	14	1
68	4	Open	Low	ab-baj	15	1
69	4	Open	Low	ab-baj	1	0
69	4	Open	Low	ab-baj	2	0
69	4	Open	Low	ab-baj	3	0
69	4	Open	Low	ab-baj	4	0
69	4	Open	Low	ab-baj	5	0
69	4	Open	Low	ab-baj	6	0
69	4	Open	Low	ab-baj	7	0
69	4	Open	Low	ab-baj	8	0
69	4	Open	Low	ab-baj	9	1
69	4	Open	Low	ab-baj	10	1
69	4	Open	Low	ab-baj	11	1
69	4	Open	Low	ab-baj	12	1
69	4	Open	Low	ab-baj	13	1
69	4	Open	Low	ab-baj	14	1
69	4	Open	Low	ab-baj	15	1
70	4	Open	Low	ab-baj	1	0
70	4	Open	Low	ab-baj	2	0
70	4	Open	Low	ab-baj	3	0
70	4	Open	Low	ab-baj	4	0
70	4	Open	Low	ab-baj	5	0
70	4	Open	Low	ab-baj	6	0
70	4	Open	Low	ab-baj	7	0
70	4	Open	Low	ab-baj	8	0
70	4	Open	Low	ab-baj	9	1
70	4	Open	Low	ab-baj	10	1
70	4	Open	Low	ab-baj	11	1
70	4	Open	Low	ab-baj	12	1
70	4	Open	Low	ab-baj	13	1
70	4	Open	Low	ab-baj	14	1
70	4	Open	Low	ab-baj	15	1
71	4	Open	Low	ab-baj	1	0
71	4	Open	Low	ab-baj	2	0
71	4	Open	Low	ab-baj	3	0
71	4	Open	Low	ab-baj	4	0
71	4	Open	Low	ab-baj	5	0
71	4	Open	Low	ab-baj	6	0
71	4	Open	Low	ab-baj	7	0
71	4	Open	Low	ab-baj	8	0
71	4	Open	Low	ab-baj	9	1
71	4	Open	Low	ab-baj	10	1
71	4	Open	Low	ab-baj	11	1
71	4	Open	Low	ab-baj	12	1
71	4	Open	Low	ab-baj	13	1
71	4	Open	Low	ab-baj	14	1
71	4	Open	Low	ab-baj	15	1
72	4	Open	Low	ab-baj	1	0
72	4	Open	Low	ab-baj	2	0
72	4	Open	Low	ab-baj	3	0
72	4	Open	Low	ab-baj	4	0
72	4	Open	Low	ab-baj	5	0
72	4	Open	Low	ab-baj	6	0
72	4	Open	Low	ab-baj	7	0
72	4	Open	Low	ab-baj	8	0
72	4	Open	Low	ab-baj	9	1
72	4	Open	Low	ab-baj	10	1
72	4	Open	Low	ab-baj	11	1
72	4	Open	Low	ab-baj	12	1
72	4	Open	Low	ab-baj	13	1
72	4	Open	Low	ab-baj	14	1
72	4	Open	Low	ab-baj	15	1
73	4	Open	Low	ab-baj	1	0
73	4	Open	Low	ab-baj	2	0
73	4	Open	Low	ab-baj	3	0
73	4	Open	Low	ab-baj	4	0
73	4	Open	Low	ab-baj	5	0
73	4	Open	Low	ab-baj	6	0
73	4	Open	Low	ab-baj	7	0
73	4	Open	Low	ab-baj	8	0
73	4	Open	Low	ab-baj	9	0
73	4	Open	Low	ab-baj	10	1
73	4	Open	Low	ab-baj	11	1
73	4	Open	Low	ab-baj	12	1
73	4	Open	Low	ab-baj	13	1
73	4	Open	Low	ab-baj	14	1
73	4	Open	Low	ab-baj	15	1
74	4	Open	Low	ab-baj	1	0
74	4	Open	Low	ab-baj	2	0
74	4	Open	Low	ab-baj	3	0
74	4	Open	Low	ab-baj	4	0
74	4	Open	Low	ab-baj	5	0
74	4	Open	Low	ab-baj	6	0
74	4	Open	Low	ab-baj	7	0
74	4	Open	Low	ab-baj	8	0
74	4	Open	Low	ab-baj	9	0
74	4	Open	Low	ab-baj	10	0
74	4	Open	Low	ab-baj	11	0
74	4	Open	Low	ab-baj	12	1
74	4	Open	Low	ab-baj	13	1
74	4	Open	Low	ab-baj	14	1
74	4	Open	Low	ab-baj	15	1
75	4	Shade	High	som-alt	1	0
75	4	Shade	High	som-alt	2	0
75	4	Shade	High	som-alt	3	0
75	4	Shade	High	som-alt	4	0
75	4	Shade	High	som-alt	5	0
75	4	Shade	High	som-alt	6	0
75	4	Shade	High	som-alt	7	0
75	4	Shade	High	som-alt	8	0
75	4	Shade	High	som-alt	9	0
75	4	Shade	High	som-alt	10	0
75	4	Shade	High	som-alt	11	0
75	4	Shade	High	som-alt	12	0
75	4	Shade	High	som-alt	13	0
75	4	Shade	High	som-alt	14	0
75	4	Shade	High	som-alt	15	0
76	4	Shade	High	som-alt	1	0
76	4	Shade	High	som-alt	2	0
76	4	Shade	High	som-alt	3	0
76	4	Shade	High	som-alt	4	0
76	4	Shade	High	som-alt	5	0
76	4	Shade	High	som-alt	6	0
76	4	Shade	High	som-alt	7	0
76	4	Shade	High	som-alt	8	0
76	4	Shade	High	som-alt	9	0
76	4	Shade	High	som-alt	10	0
76	4	Shade	High	som-alt	11	0
76	4	Shade	High	som-alt	12	0
76	4	Shade	High	som-alt	13	0
76	4	Shade	High	som-alt	14	0
76	4	Shade	High	som-alt	15	0
77	4	Shade	High	som-alt	1	0
77	4	Shade	High	som-alt	2	0
77	4	Shade	High	som-alt	3	0
77	4	Shade	High	som-alt	4	0
77	4	Shade	High	som-alt	5	0
77	4	Shade	High	som-alt	6	0
77	4	Shade	High	som-alt	7	0
77	4	Shade	High	som-alt	8	0
77	4	Shade	High	som-alt	9	0
77	4	Shade	High	som-alt	10	0
77	4	Shade	High	som-alt	11	0
77	4	Shade	High	som-alt	12	0
77	4	Shade	High	som-alt	13	0
77	4	Shade	High	som-alt	14	0
77	4	Shade	High	som-alt	15	0
78	4	Shade	High	som-alt	1	0
78	4	Shade	High	som-alt	2	0
78	4	Shade	High	som-alt	3	0
78	4	Shade	High	som-alt	4	0
78	4	Shade	High	som-alt	5	0
78	4	Shade	High	som-alt	6	0
78	4	Shade	High	som-alt	7	0
78	4	Shade	High	som-alt	8	0
78	4	Shade	High	som-alt	9	0
78	4	Shade	High	som-alt	10	0
78	4	Shade	High	som-alt	11	0
78	4	Shade	High	som-alt	12	0
78	4	Shade	High	som-alt	13	0
78	4	Shade	High	som-alt	14	0
78	4	Shade	High	som-alt	15	0
79	4	Shade	High	som-alt	1	0
79	4	Shade	High	som-alt	2	0
79	4	Shade	High	som-alt	3	0
79	4	Shade	High	som-alt	4	0
79	4	Shade	High	som-alt	5	0
79	4	Shade	High	som-alt	6	0
79	4	Shade	High	som-alt	7	0
79	4	Shade	High	som-alt	8	0
79	4	Shade	High	som-alt	9	0
79	4	Shade	High	som-alt	10	0
79	4	Shade	High	som-alt	11	0
79	4	Shade	High	som-alt	12	0
79	4	Shade	High	som-alt	13	0
79	4	Shade	High	som-alt	14	0
79	4	Shade	High	som-alt	15	0
80	4	Shade	High	som-alt	1	0
80	4	Shade	High	som-alt	2	0
80	4	Shade	High	som-alt	3	0
80	4	Shade	High	som-alt	4	0
80	4	Shade	High	som-alt	5	0
80	4	Shade	High	som-alt	6	0
80	4	Shade	High	som-alt	7	0
80	4	Shade	High	som-alt	8	0
80	4	Shade	High	som-alt	9	0
80	4	Shade	High	som-alt	10	0
80	4	Shade	High	som-alt	11	0
80	4	Shade	High	som-alt	12	0
80	4	Shade	High	som-alt	13	0
80	4	Shade	High	som-alt	14	0
80	4	Shade	High	som-alt	15	0
81	4	Shade	High	som-alt	1	0
81	4	Shade	High	som-alt	2	0
81	4	Shade	High	som-alt	3	0
81	4	Shade	High	som-alt	4	0
81	4	Shade	High	som-alt	5	0
81	4	Shade	High	som-alt	6	0
81	4	Shade	High	som-alt	7	0
81	4	Shade	High	som-alt	8	0
81	4	Shade	High	som-alt	9	0
81	4	Shade	High	som-alt	10	0
81	4	Shade	High	som-alt	11	0
81	4	Shade	High	som-alt	12	0
81	4	Shade	High	som-alt	13	0
81	4	Shade	High	som-alt	14	0
81	4	Shade	High	som-alt	15	0
82	4	Shade	High	som-alt	1	0
82	4	Shade	High	som-alt	2	0
82	4	Shade	High	som-alt	3	0
82	4	Shade	High	som-alt	4	0
82	4	Shade	High	som-alt	5	0
82	4	Shade	High	som-alt	6	0
82	4	Shade	High	som-alt	7	0
82	4	Shade	High	som-alt	8	0
82	4	Shade	High	som-alt	9	0
82	4	Shade	High	som-alt	10	0
82	4	Shade	High	som-alt	11	0
82	4	Shade	High	som-alt	12	0
82	4	Shade	High	som-alt	13	0
82	4	Shade	High	som-alt	14	0
82	4	Shade	High	som-alt	15	0
83	4	Open	High	ab-alt	1	0
83	4	Open	High	ab-alt	2	0
83	4	Open	High	ab-alt	3	0
83	4	Open	High	ab-alt	4	0
83	4	Open	High	ab-alt	5	0
83	4	Open	High	ab-alt	6	0
83	4	Open	High	ab-alt	7	0
83	4	Open	High	ab-alt	8	0
83	4	Open	High	ab-alt	9	0
83	4	Open	High	ab-alt	10	0
83	4	Open	High	ab-alt	11	0
83	4	Open	High	ab-alt	12	0
83	4	Open	High	ab-alt	13	0
83	4	Open	High	ab-alt	14	0
83	4	Open	High	ab-alt	15	0
84	4	Open	High	ab-alt	1	0
84	4	Open	High	ab-alt	2	0
84	4	Open	High	ab-alt	3	0
84	4	Open	High	ab-alt	4	0
84	4	Open	High	ab-alt	5	0
84	4	Open	High	ab-alt	6	0
84	4	Open	High	ab-alt	7	0
84	4	Open	High	ab-alt	8	0
84	4	Open	High	ab-alt	9	0
84	4	Open	High	ab-alt	10	0
84	4	Open	High	ab-alt	11	0
84	4	Open	High	ab-alt	12	0
84	4	Open	High	ab-alt	13	0
84	4	Open	High	ab-alt	14	0
84	4	Open	High	ab-alt	15	0
85	4	Open	High	ab-alt	1	0
85	4	Open	High	ab-alt	2	0
85	4	Open	High	ab-alt	3	0
85	4	Open	High	ab-alt	4	0
85	4	Open	High	ab-alt	5	0
85	4	Open	High	ab-alt	6	0
85	4	Open	High	ab-alt	7	0
85	4	Open	High	ab-alt	8	0
85	4	Open	High	ab-alt	9	0
85	4	Open	High	ab-alt	10	0
85	4	Open	High	ab-alt	11	0
85	4	Open	High	ab-alt	12	0
85	4	Open	High	ab-alt	13	0
85	4	Open	High	ab-alt	14	0
85	4	Open	High	ab-alt	15	0
86	4	Open	High	ab-alt	1	0
86	4	Open	High	ab-alt	2	0
86	4	Open	High	ab-alt	3	0
86	4	Open	High	ab-alt	4	0
86	4	Open	High	ab-alt	5	0
86	4	Open	High	ab-alt	6	0
86	4	Open	High	ab-alt	7	0
86	4	Open	High	ab-alt	8	0
86	4	Open	High	ab-alt	9	0
86	4	Open	High	ab-alt	10	0
86	4	Open	High	ab-alt	11	0
86	4	Open	High	ab-alt	12	0
86	4	Open	High	ab-alt	13	0
86	4	Open	High	ab-alt	14	0
86	4	Open	High	ab-alt	15	0
87	4	Shade	Low	som-baj	1	0
87	4	Shade	Low	som-baj	2	0
87	4	Shade	Low	som-baj	3	0
87	4	Shade	Low	som-baj	4	0
87	4	Shade	Low	som-baj	5	0
87	4	Shade	Low	som-baj	6	0
87	4	Shade	Low	som-baj	7	0
87	4	Shade	Low	som-baj	8	0
87	4	Shade	Low	som-baj	9	0
87	4	Shade	Low	som-baj	10	0
87	4	Shade	Low	som-baj	11	0
87	4	Shade	Low	som-baj	12	0
87	4	Shade	Low	som-baj	13	0
87	4	Shade	Low	som-baj	14	0
87	4	Shade	Low	som-baj	15	0
88	4	Shade	Low	som-baj	1	0
88	4	Shade	Low	som-baj	2	0
88	4	Shade	Low	som-baj	3	0
88	4	Shade	Low	som-baj	4	0
88	4	Shade	Low	som-baj	5	0
88	4	Shade	Low	som-baj	6	0
88	4	Shade	Low	som-baj	7	0
88	4	Shade	Low	som-baj	8	0
88	4	Shade	Low	som-baj	9	0
88	4	Shade	Low	som-baj	10	0
88	4	Shade	Low	som-baj	11	0
88	4	Shade	Low	som-baj	12	0
88	4	Shade	Low	som-baj	13	0
88	4	Shade	Low	som-baj	14	0
88	4	Shade	Low	som-baj	15	0
89	4	Shade	Low	som-baj	1	0
89	4	Shade	Low	som-baj	2	0
89	4	Shade	Low	som-baj	3	0
89	4	Shade	Low	som-baj	4	0
89	4	Shade	Low	som-baj	5	0
89	4	Shade	Low	som-baj	6	0
89	4	Shade	Low	som-baj	7	0
89	4	Shade	Low	som-baj	8	0
89	4	Shade	Low	som-baj	9	0
89	4	Shade	Low	som-baj	10	0
89	4	Shade	Low	som-baj	11	0
89	4	Shade	Low	som-baj	12	0
89	4	Shade	Low	som-baj	13	0
89	4	Shade	Low	som-baj	14	0
89	4	Shade	Low	som-baj	15	0
90	4	Shade	Low	som-baj	1	0
90	4	Shade	Low	som-baj	2	0
90	4	Shade	Low	som-baj	3	0
90	4	Shade	Low	som-baj	4	0
90	4	Shade	Low	som-baj	5	0
90	4	Shade	Low	som-baj	6	0
90	4	Shade	Low	som-baj	7	0
90	4	Shade	Low	som-baj	8	0
90	4	Shade	Low	som-baj	9	0
90	4	Shade	Low	som-baj	10	0
90	4	Shade	Low	som-baj	11	0
90	4	Shade	Low	som-baj	12	0
90	4	Shade	Low	som-baj	13	0
90	4	Shade	Low	som-baj	14	0
90	4	Shade	Low	som-baj	15	0
91	4	Shade	Low	som-baj	1	0
91	4	Shade	Low	som-baj	2	0
91	4	Shade	Low	som-baj	3	0
91	4	Shade	Low	som-baj	4	0
91	4	Shade	Low	som-baj	5	0
91	4	Shade	Low	som-baj	6	0
91	4	Shade	Low	som-baj	7	0
91	4	Shade	Low	som-baj	8	0
91	4	Shade	Low	som-baj	9	0
91	4	Shade	Low	som-baj	10	0
91	4	Shade	Low	som-baj	11	0
91	4	Shade	Low	som-baj	12	0
91	4	Shade	Low	som-baj	13	0
91	4	Shade	Low	som-baj	14	0
91	4	Shade	Low	som-baj	15	0
92	4	Shade	Low	som-baj	1	0
92	4	Shade	Low	som-baj	2	0
92	4	Shade	Low	som-baj	3	0
92	4	Shade	Low	som-baj	4	0
92	4	Shade	Low	som-baj	5	0
92	4	Shade	Low	som-baj	6	0
92	4	Shade	Low	som-baj	7	0
92	4	Shade	Low	som-baj	8	0
92	4	Shade	Low	som-baj	9	0
92	4	Shade	Low	som-baj	10	0
92	4	Shade	Low	som-baj	11	0
92	4	Shade	Low	som-baj	12	0
92	4	Shade	Low	som-baj	13	0
92	4	Shade	Low	som-baj	14	0
92	4	Shade	Low	som-baj	15	0
93	4	Shade	Low	som-baj	1	0
93	4	Shade	Low	som-baj	2	0
93	4	Shade	Low	som-baj	3	0
93	4	Shade	Low	som-baj	4	0
93	4	Shade	Low	som-baj	5	0
93	4	Shade	Low	som-baj	6	0
93	4	Shade	Low	som-baj	7	0
93	4	Shade	Low	som-baj	8	0
93	4	Shade	Low	som-baj	9	0
93	4	Shade	Low	som-baj	10	0
93	4	Shade	Low	som-baj	11	0
93	4	Shade	Low	som-baj	12	0
93	4	Shade	Low	som-baj	13	0
93	4	Shade	Low	som-baj	14	0
93	4	Shade	Low	som-baj	15	0
94	4	Shade	Low	som-baj	1	0
94	4	Shade	Low	som-baj	2	0
94	4	Shade	Low	som-baj	3	0
94	4	Shade	Low	som-baj	4	0
94	4	Shade	Low	som-baj	5	0
94	4	Shade	Low	som-baj	6	0
94	4	Shade	Low	som-baj	7	0
94	4	Shade	Low	som-baj	8	0
94	4	Shade	Low	som-baj	9	0
94	4	Shade	Low	som-baj	10	0
94	4	Shade	Low	som-baj	11	0
94	4	Shade	Low	som-baj	12	0
94	4	Shade	Low	som-baj	13	0
94	4	Shade	Low	som-baj	14	0
94	4	Shade	Low	som-baj	15	0
95	5	Open	High	ab-alt	1	0
95	5	Open	High	ab-alt	2	0
95	5	Open	High	ab-alt	3	0
95	5	Open	High	ab-alt	4	0
95	5	Open	High	ab-alt	5	0
95	5	Open	High	ab-alt	6	0
95	5	Open	High	ab-alt	7	0
95	5	Open	High	ab-alt	8	0
95	5	Open	High	ab-alt	9	0
95	5	Open	High	ab-alt	10	0
95	5	Open	High	ab-alt	11	0
95	5	Open	High	ab-alt	12	0
95	5	Open	High	ab-alt	13	0
95	5	Open	High	ab-alt	14	0
95	5	Open	High	ab-alt	15	0
96	5	Open	High	ab-alt	1	0
96	5	Open	High	ab-alt	2	0
96	5	Open	High	ab-alt	3	0
96	5	Open	High	ab-alt	4	0
96	5	Open	High	ab-alt	5	0
96	5	Open	High	ab-alt	6	0
96	5	Open	High	ab-alt	7	0
96	5	Open	High	ab-alt	8	0
96	5	Open	High	ab-alt	9	0
96	5	Open	High	ab-alt	10	0
96	5	Open	High	ab-alt	11	0
96	5	Open	High	ab-alt	12	0
96	5	Open	High	ab-alt	13	0
96	5	Open	High	ab-alt	14	0
96	5	Open	High	ab-alt	15	0
96	5	Open	High	ab-alt	1	0
96	5	Open	High	ab-alt	2	0
96	5	Open	High	ab-alt	3	0
96	5	Open	High	ab-alt	4	0
96	5	Open	High	ab-alt	5	0
96	5	Open	High	ab-alt	6	0
96	5	Open	High	ab-alt	7	0
96	5	Open	High	ab-alt	8	0
96	5	Open	High	ab-alt	9	0
96	5	Open	High	ab-alt	10	0
96	5	Open	High	ab-alt	11	0
96	5	Open	High	ab-alt	12	0
96	5	Open	High	ab-alt	13	0
96	5	Open	High	ab-alt	14	0
96	5	Open	High	ab-alt	15	0
98	5	Open	High	ab-alt	1	0
98	5	Open	High	ab-alt	2	0
98	5	Open	High	ab-alt	3	0
98	5	Open	High	ab-alt	4	0
98	5	Open	High	ab-alt	5	0
98	5	Open	High	ab-alt	6	0
98	5	Open	High	ab-alt	7	0
98	5	Open	High	ab-alt	8	0
98	5	Open	High	ab-alt	9	0
98	5	Open	High	ab-alt	10	0
98	5	Open	High	ab-alt	11	0
98	5	Open	High	ab-alt	12	0
98	5	Open	High	ab-alt	13	0
98	5	Open	High	ab-alt	14	0
98	5	Open	High	ab-alt	15	0
99	5	Open	High	ab-alt	1	0
99	5	Open	High	ab-alt	2	0
99	5	Open	High	ab-alt	3	0
99	5	Open	High	ab-alt	4	0
99	5	Open	High	ab-alt	5	0
99	5	Open	High	ab-alt	6	0
99	5	Open	High	ab-alt	7	0
99	5	Open	High	ab-alt	8	0
99	5	Open	High	ab-alt	9	0
99	5	Open	High	ab-alt	10	0
99	5	Open	High	ab-alt	11	0
99	5	Open	High	ab-alt	12	0
99	5	Open	High	ab-alt	13	0
99	5	Open	High	ab-alt	14	0
99	5	Open	High	ab-alt	15	0
100	5	Open	High	ab-alt	1	0
100	5	Open	High	ab-alt	2	0
100	5	Open	High	ab-alt	3	0
100	5	Open	High	ab-alt	4	0
100	5	Open	High	ab-alt	5	0
100	5	Open	High	ab-alt	6	0
100	5	Open	High	ab-alt	7	0
100	5	Open	High	ab-alt	8	0
100	5	Open	High	ab-alt	9	0
100	5	Open	High	ab-alt	10	0
100	5	Open	High	ab-alt	11	0
100	5	Open	High	ab-alt	12	0
100	5	Open	High	ab-alt	13	0
100	5	Open	High	ab-alt	14	0
100	5	Open	High	ab-alt	15	0
101	5	Shade	High	som-alt	1	0
101	5	Shade	High	som-alt	2	0
101	5	Shade	High	som-alt	3	0
101	5	Shade	High	som-alt	4	0
101	5	Shade	High	som-alt	5	0
101	5	Shade	High	som-alt	6	0
101	5	Shade	High	som-alt	7	0
101	5	Shade	High	som-alt	8	0
101	5	Shade	High	som-alt	9	0
101	5	Shade	High	som-alt	10	0
101	5	Shade	High	som-alt	11	0
101	5	Shade	High	som-alt	12	0
101	5	Shade	High	som-alt	13	0
101	5	Shade	High	som-alt	14	0
101	5	Shade	High	som-alt	15	0
102	5	Shade	High	som-alt	1	0
102	5	Shade	High	som-alt	2	0
102	5	Shade	High	som-alt	3	0
102	5	Shade	High	som-alt	4	0
102	5	Shade	High	som-alt	5	0
102	5	Shade	High	som-alt	6	0
102	5	Shade	High	som-alt	7	0
102	5	Shade	High	som-alt	8	0
102	5	Shade	High	som-alt	9	0
102	5	Shade	High	som-alt	10	0
102	5	Shade	High	som-alt	11	0
102	5	Shade	High	som-alt	12	0
102	5	Shade	High	som-alt	13	0
102	5	Shade	High	som-alt	14	0
102	5	Shade	High	som-alt	15	0
103	5	Shade	High	som-alt	1	0
103	5	Shade	High	som-alt	2	0
103	5	Shade	High	som-alt	3	0
103	5	Shade	High	som-alt	4	0
103	5	Shade	High	som-alt	5	0
103	5	Shade	High	som-alt	6	0
103	5	Shade	High	som-alt	7	0
103	5	Shade	High	som-alt	8	0
103	5	Shade	High	som-alt	9	0
103	5	Shade	High	som-alt	10	0
103	5	Shade	High	som-alt	11	0
103	5	Shade	High	som-alt	12	0
103	5	Shade	High	som-alt	13	0
103	5	Shade	High	som-alt	14	0
103	5	Shade	High	som-alt	15	0
104	5	Shade	High	som-alt	1	0
104	5	Shade	High	som-alt	2	0
104	5	Shade	High	som-alt	3	0
104	5	Shade	High	som-alt	4	0
104	5	Shade	High	som-alt	5	0
104	5	Shade	High	som-alt	6	0
104	5	Shade	High	som-alt	7	0
104	5	Shade	High	som-alt	8	0
104	5	Shade	High	som-alt	9	0
104	5	Shade	High	som-alt	10	0
104	5	Shade	High	som-alt	11	0
104	5	Shade	High	som-alt	12	0
104	5	Shade	High	som-alt	13	0
104	5	Shade	High	som-alt	14	0
104	5	Shade	High	som-alt	15	0
105	5	Shade	High	som-alt	1	0
105	5	Shade	High	som-alt	2	0
105	5	Shade	High	som-alt	3	0
105	5	Shade	High	som-alt	4	0
105	5	Shade	High	som-alt	5	0
105	5	Shade	High	som-alt	6	0
105	5	Shade	High	som-alt	7	0
105	5	Shade	High	som-alt	8	0
105	5	Shade	High	som-alt	9	0
105	5	Shade	High	som-alt	10	0
105	5	Shade	High	som-alt	11	0
105	5	Shade	High	som-alt	12	0
105	5	Shade	High	som-alt	13	0
105	5	Shade	High	som-alt	14	0
105	5	Shade	High	som-alt	15	0
106	5	Shade	High	som-alt	1	0
106	5	Shade	High	som-alt	2	0
106	5	Shade	High	som-alt	3	0
106	5	Shade	High	som-alt	4	0
106	5	Shade	High	som-alt	5	0
106	5	Shade	High	som-alt	6	0
106	5	Shade	High	som-alt	7	0
106	5	Shade	High	som-alt	8	0
106	5	Shade	High	som-alt	9	0
106	5	Shade	High	som-alt	10	0
106	5	Shade	High	som-alt	11	0
106	5	Shade	High	som-alt	12	0
106	5	Shade	High	som-alt	13	0
106	5	Shade	High	som-alt	14	0
106	5	Shade	High	som-alt	15	0
107	5	Shade	High	som-alt	1	0
107	5	Shade	High	som-alt	2	0
107	5	Shade	High	som-alt	3	0
107	5	Shade	High	som-alt	4	0
107	5	Shade	High	som-alt	5	0
107	5	Shade	High	som-alt	6	0
107	5	Shade	High	som-alt	7	0
107	5	Shade	High	som-alt	8	0
107	5	Shade	High	som-alt	9	0
107	5	Shade	High	som-alt	10	0
107	5	Shade	High	som-alt	11	0
107	5	Shade	High	som-alt	12	0
107	5	Shade	High	som-alt	13	0
107	5	Shade	High	som-alt	14	0
107	5	Shade	High	som-alt	15	0
108	5	Shade	High	som-alt	1	0
108	5	Shade	High	som-alt	2	0
108	5	Shade	High	som-alt	3	0
108	5	Shade	High	som-alt	4	0
108	5	Shade	High	som-alt	5	0
108	5	Shade	High	som-alt	6	0
108	5	Shade	High	som-alt	7	0
108	5	Shade	High	som-alt	8	0
108	5	Shade	High	som-alt	9	0
108	5	Shade	High	som-alt	10	0
108	5	Shade	High	som-alt	11	0
108	5	Shade	High	som-alt	12	0
108	5	Shade	High	som-alt	13	0
108	5	Shade	High	som-alt	14	0
108	5	Shade	High	som-alt	15	0
109	5	Open	Low	ab-baj	1	0
109	5	Open	Low	ab-baj	2	0
109	5	Open	Low	ab-baj	3	0
109	5	Open	Low	ab-baj	4	0
109	5	Open	Low	ab-baj	5	0
109	5	Open	Low	ab-baj	6	0
109	5	Open	Low	ab-baj	7	0
109	5	Open	Low	ab-baj	8	0
109	5	Open	Low	ab-baj	9	1
109	5	Open	Low	ab-baj	10	1
109	5	Open	Low	ab-baj	11	1
109	5	Open	Low	ab-baj	12	1
109	5	Open	Low	ab-baj	13	1
109	5	Open	Low	ab-baj	14	1
109	5	Open	Low	ab-baj	15	1
110	5	Open	Low	ab-baj	1	0
110	5	Open	Low	ab-baj	2	0
110	5	Open	Low	ab-baj	3	0
110	5	Open	Low	ab-baj	4	0
110	5	Open	Low	ab-baj	5	0
110	5	Open	Low	ab-baj	6	0
110	5	Open	Low	ab-baj	7	0
110	5	Open	Low	ab-baj	8	0
110	5	Open	Low	ab-baj	9	1
110	5	Open	Low	ab-baj	10	1
110	5	Open	Low	ab-baj	11	1
110	5	Open	Low	ab-baj	12	1
110	5	Open	Low	ab-baj	13	1
110	5	Open	Low	ab-baj	14	1
110	5	Open	Low	ab-baj	15	1
111	5	Open	Low	ab-baj	1	0
111	5	Open	Low	ab-baj	2	0
111	5	Open	Low	ab-baj	3	0
111	5	Open	Low	ab-baj	4	0
111	5	Open	Low	ab-baj	5	0
111	5	Open	Low	ab-baj	6	0
111	5	Open	Low	ab-baj	7	0
111	5	Open	Low	ab-baj	8	0
111	5	Open	Low	ab-baj	9	0
111	5	Open	Low	ab-baj	10	1
111	5	Open	Low	ab-baj	11	1
111	5	Open	Low	ab-baj	12	1
111	5	Open	Low	ab-baj	13	1
111	5	Open	Low	ab-baj	14	1
111	5	Open	Low	ab-baj	15	1
112	5	Open	Low	ab-baj	1	0
112	5	Open	Low	ab-baj	2	0
112	5	Open	Low	ab-baj	3	0
112	5	Open	Low	ab-baj	4	0
112	5	Open	Low	ab-baj	5	0
112	5	Open	Low	ab-baj	6	0
112	5	Open	Low	ab-baj	7	0
112	5	Open	Low	ab-baj	8	0
112	5	Open	Low	ab-baj	9	0
112	5	Open	Low	ab-baj	10	1
112	5	Open	Low	ab-baj	11	1
112	5	Open	Low	ab-baj	12	1
112	5	Open	Low	ab-baj	13	1
112	5	Open	Low	ab-baj	14	1
112	5	Open	Low	ab-baj	15	1
113	5	Shade	Low	som-baj	1	0
113	5	Shade	Low	som-baj	2	0
113	5	Shade	Low	som-baj	3	0
113	5	Shade	Low	som-baj	4	0
113	5	Shade	Low	som-baj	5	0
113	5	Shade	Low	som-baj	6	0
113	5	Shade	Low	som-baj	7	0
113	5	Shade	Low	som-baj	8	0
113	5	Shade	Low	som-baj	9	0
113	5	Shade	Low	som-baj	10	0
113	5	Shade	Low	som-baj	11	0
113	5	Shade	Low	som-baj	12	0
113	5	Shade	Low	som-baj	13	0
113	5	Shade	Low	som-baj	14	0
113	5	Shade	Low	som-baj	15	0
114	5	Shade	Low	som-baj	1	0
114	5	Shade	Low	som-baj	2	0
114	5	Shade	Low	som-baj	3	0
114	5	Shade	Low	som-baj	4	0
114	5	Shade	Low	som-baj	5	0
114	5	Shade	Low	som-baj	6	0
114	5	Shade	Low	som-baj	7	0
114	5	Shade	Low	som-baj	8	0
114	5	Shade	Low	som-baj	9	0
114	5	Shade	Low	som-baj	10	0
114	5	Shade	Low	som-baj	11	0
114	5	Shade	Low	som-baj	12	0
114	5	Shade	Low	som-baj	13	0
114	5	Shade	Low	som-baj	14	0
114	5	Shade	Low	som-baj	15	0
115	5	Shade	Low	som-baj	1	0
115	5	Shade	Low	som-baj	2	0
115	5	Shade	Low	som-baj	3	0
115	5	Shade	Low	som-baj	4	0
115	5	Shade	Low	som-baj	5	0
115	5	Shade	Low	som-baj	6	0
115	5	Shade	Low	som-baj	7	0
115	5	Shade	Low	som-baj	8	0
115	5	Shade	Low	som-baj	9	0
115	5	Shade	Low	som-baj	10	0
115	5	Shade	Low	som-baj	11	0
115	5	Shade	Low	som-baj	12	0
115	5	Shade	Low	som-baj	13	0
115	5	Shade	Low	som-baj	14	0
115	5	Shade	Low	som-baj	15	0
116	5	Shade	Low	som-baj	1	0
116	5	Shade	Low	som-baj	2	0
116	5	Shade	Low	som-baj	3	0
116	5	Shade	Low	som-baj	4	0
116	5	Shade	Low	som-baj	5	0
116	5	Shade	Low	som-baj	6	0
116	5	Shade	Low	som-baj	7	0
116	5	Shade	Low	som-baj	8	0
116	5	Shade	Low	som-baj	9	0
116	5	Shade	Low	som-baj	10	0
116	5	Shade	Low	som-baj	11	0
116	5	Shade	Low	som-baj	12	0
116	5	Shade	Low	som-baj	13	0
116	5	Shade	Low	som-baj	14	0
116	5	Shade	Low	som-baj	15	0
117	5	Shade	Low	som-baj	1	0
117	5	Shade	Low	som-baj	2	0
117	5	Shade	Low	som-baj	3	0
117	5	Shade	Low	som-baj	4	0
117	5	Shade	Low	som-baj	5	0
117	5	Shade	Low	som-baj	6	0
117	5	Shade	Low	som-baj	7	0
117	5	Shade	Low	som-baj	8	0
117	5	Shade	Low	som-baj	9	0
117	5	Shade	Low	som-baj	10	0
117	5	Shade	Low	som-baj	11	0
117	5	Shade	Low	som-baj	12	0
117	5	Shade	Low	som-baj	13	0
117	5	Shade	Low	som-baj	14	0
117	5	Shade	Low	som-baj	15	0
118	6	Open	High	ab-alt	1	0
118	6	Open	High	ab-alt	2	0
118	6	Open	High	ab-alt	3	0
118	6	Open	High	ab-alt	4	0
118	6	Open	High	ab-alt	5	0
118	6	Open	High	ab-alt	6	0
118	6	Open	High	ab-alt	7	0
118	6	Open	High	ab-alt	8	0
118	6	Open	High	ab-alt	9	0
118	6	Open	High	ab-alt	10	1
118	6	Open	High	ab-alt	11	1
118	6	Open	High	ab-alt	12	1
118	6	Open	High	ab-alt	13	1
118	6	Open	High	ab-alt	14	1
118	6	Open	High	ab-alt	15	1
119	6	Open	High	ab-alt	1	0
119	6	Open	High	ab-alt	2	0
119	6	Open	High	ab-alt	3	0
119	6	Open	High	ab-alt	4	0
119	6	Open	High	ab-alt	5	0
119	6	Open	High	ab-alt	6	0
119	6	Open	High	ab-alt	7	0
119	6	Open	High	ab-alt	8	0
119	6	Open	High	ab-alt	9	0
119	6	Open	High	ab-alt	10	1
119	6	Open	High	ab-alt	11	1
119	6	Open	High	ab-alt	12	1
119	6	Open	High	ab-alt	13	1
119	6	Open	High	ab-alt	14	1
119	6	Open	High	ab-alt	15	1
120	6	Open	Low	ab-baj	1	0
120	6	Open	Low	ab-baj	2	0
120	6	Open	Low	ab-baj	3	0
120	6	Open	Low	ab-baj	4	0
120	6	Open	Low	ab-baj	5	0
120	6	Open	Low	ab-baj	6	0
120	6	Open	Low	ab-baj	7	0
120	6	Open	Low	ab-baj	8	1
120	6	Open	Low	ab-baj	9	1
120	6	Open	Low	ab-baj	10	1
120	6	Open	Low	ab-baj	11	1
120	6	Open	Low	ab-baj	12	1
120	6	Open	Low	ab-baj	13	1
120	6	Open	Low	ab-baj	14	1
120	6	Open	Low	ab-baj	15	1
121	6	Open	Low	ab-baj	1	0
121	6	Open	Low	ab-baj	2	0
121	6	Open	Low	ab-baj	3	0
121	6	Open	Low	ab-baj	4	0
121	6	Open	Low	ab-baj	5	0
121	6	Open	Low	ab-baj	6	0
121	6	Open	Low	ab-baj	7	0
121	6	Open	Low	ab-baj	8	0
121	6	Open	Low	ab-baj	9	1
121	6	Open	Low	ab-baj	10	1
121	6	Open	Low	ab-baj	11	1
121	6	Open	Low	ab-baj	12	1
121	6	Open	Low	ab-baj	13	1
121	6	Open	Low	ab-baj	14	1
121	6	Open	Low	ab-baj	15	1
122	6	Open	Low	ab-baj	1	0
122	6	Open	Low	ab-baj	2	0
122	6	Open	Low	ab-baj	3	0
122	6	Open	Low	ab-baj	4	0
122	6	Open	Low	ab-baj	5	0
122	6	Open	Low	ab-baj	6	0
122	6	Open	Low	ab-baj	7	0
122	6	Open	Low	ab-baj	8	0
122	6	Open	Low	ab-baj	9	1
122	6	Open	Low	ab-baj	10	1
122	6	Open	Low	ab-baj	11	1
122	6	Open	Low	ab-baj	12	1
122	6	Open	Low	ab-baj	13	1
122	6	Open	Low	ab-baj	14	1
122	6	Open	Low	ab-baj	15	1
123	6	Open	Low	ab-baj	1	0
123	6	Open	Low	ab-baj	2	0
123	6	Open	Low	ab-baj	3	0
123	6	Open	Low	ab-baj	4	0
123	6	Open	Low	ab-baj	5	0
123	6	Open	Low	ab-baj	6	0
123	6	Open	Low	ab-baj	7	0
123	6	Open	Low	ab-baj	8	0
123	6	Open	Low	ab-baj	9	0
123	6	Open	Low	ab-baj	10	1
123	6	Open	Low	ab-baj	11	1
123	6	Open	Low	ab-baj	12	1
123	6	Open	Low	ab-baj	13	1
123	6	Open	Low	ab-baj	14	1
123	6	Open	Low	ab-baj	15	1
124	6	Open	Low	ab-baj	1	0
124	6	Open	Low	ab-baj	2	0
124	6	Open	Low	ab-baj	3	0
124	6	Open	Low	ab-baj	4	0
124	6	Open	Low	ab-baj	5	0
124	6	Open	Low	ab-baj	6	0
124	6	Open	Low	ab-baj	7	0
124	6	Open	Low	ab-baj	8	0
124	6	Open	Low	ab-baj	9	0
124	6	Open	Low	ab-baj	10	1
124	6	Open	Low	ab-baj	11	1
124	6	Open	Low	ab-baj	12	1
124	6	Open	Low	ab-baj	13	1
124	6	Open	Low	ab-baj	14	1
124	6	Open	Low	ab-baj	15	1
125	6	Open	Low	ab-baj	1	0
125	6	Open	Low	ab-baj	2	0
125	6	Open	Low	ab-baj	3	0
125	6	Open	Low	ab-baj	4	0
125	6	Open	Low	ab-baj	5	0
125	6	Open	Low	ab-baj	6	0
125	6	Open	Low	ab-baj	7	0
125	6	Open	Low	ab-baj	8	0
125	6	Open	Low	ab-baj	9	0
125	6	Open	Low	ab-baj	10	0
125	6	Open	Low	ab-baj	11	1
125	6	Open	Low	ab-baj	12	1
125	6	Open	Low	ab-baj	13	1
125	6	Open	Low	ab-baj	14	1
125	6	Open	Low	ab-baj	15	1
126	6	Open	Low	ab-baj	1	0
126	6	Open	Low	ab-baj	2	0
126	6	Open	Low	ab-baj	3	0
126	6	Open	Low	ab-baj	4	0
126	6	Open	Low	ab-baj	5	0
126	6	Open	Low	ab-baj	6	0
126	6	Open	Low	ab-baj	7	0
126	6	Open	Low	ab-baj	8	0
126	6	Open	Low	ab-baj	9	0
126	6	Open	Low	ab-baj	10	0
126	6	Open	Low	ab-baj	11	1
126	6	Open	Low	ab-baj	12	1
126	6	Open	Low	ab-baj	13	1
126	6	Open	Low	ab-baj	14	1
126	6	Open	Low	ab-baj	15	1
127	6	Shade	High	som-alt	1	0
127	6	Shade	High	som-alt	2	0
127	6	Shade	High	som-alt	3	0
127	6	Shade	High	som-alt	4	0
127	6	Shade	High	som-alt	5	0
127	6	Shade	High	som-alt	6	0
127	6	Shade	High	som-alt	7	0
127	6	Shade	High	som-alt	8	0
127	6	Shade	High	som-alt	9	0
127	6	Shade	High	som-alt	10	0
127	6	Shade	High	som-alt	11	0
127	6	Shade	High	som-alt	12	0
127	6	Shade	High	som-alt	13	0
127	6	Shade	High	som-alt	14	0
127	6	Shade	High	som-alt	15	0
128	6	Shade	High	som-alt	1	0
128	6	Shade	High	som-alt	2	0
128	6	Shade	High	som-alt	3	0
128	6	Shade	High	som-alt	4	0
128	6	Shade	High	som-alt	5	0
128	6	Shade	High	som-alt	6	0
128	6	Shade	High	som-alt	7	0
128	6	Shade	High	som-alt	8	0
128	6	Shade	High	som-alt	9	0
128	6	Shade	High	som-alt	10	0
128	6	Shade	High	som-alt	11	0
128	6	Shade	High	som-alt	12	0
128	6	Shade	High	som-alt	13	0
128	6	Shade	High	som-alt	14	0
128	6	Shade	High	som-alt	15	0
129	6	Shade	High	som-alt	1	0
129	6	Shade	High	som-alt	2	0
129	6	Shade	High	som-alt	3	0
129	6	Shade	High	som-alt	4	0
129	6	Shade	High	som-alt	5	0
129	6	Shade	High	som-alt	6	0
129	6	Shade	High	som-alt	7	0
129	6	Shade	High	som-alt	8	0
129	6	Shade	High	som-alt	9	0
129	6	Shade	High	som-alt	10	0
129	6	Shade	High	som-alt	11	0
129	6	Shade	High	som-alt	12	0
129	6	Shade	High	som-alt	13	0
129	6	Shade	High	som-alt	14	0
129	6	Shade	High	som-alt	15	0
130	6	Shade	High	som-alt	1	0
130	6	Shade	High	som-alt	2	0
130	6	Shade	High	som-alt	3	0
130	6	Shade	High	som-alt	4	0
130	6	Shade	High	som-alt	5	0
130	6	Shade	High	som-alt	6	0
130	6	Shade	High	som-alt	7	0
130	6	Shade	High	som-alt	8	0
130	6	Shade	High	som-alt	9	0
130	6	Shade	High	som-alt	10	0
130	6	Shade	High	som-alt	11	0
130	6	Shade	High	som-alt	12	0
130	6	Shade	High	som-alt	13	0
130	6	Shade	High	som-alt	14	0
130	6	Shade	High	som-alt	15	0
131	6	Shade	High	som-alt	1	0
131	6	Shade	High	som-alt	2	0
131	6	Shade	High	som-alt	3	0
131	6	Shade	High	som-alt	4	0
131	6	Shade	High	som-alt	5	0
131	6	Shade	High	som-alt	6	0
131	6	Shade	High	som-alt	7	0
131	6	Shade	High	som-alt	8	0
131	6	Shade	High	som-alt	9	0
131	6	Shade	High	som-alt	10	0
131	6	Shade	High	som-alt	11	0
131	6	Shade	High	som-alt	12	0
131	6	Shade	High	som-alt	13	0
131	6	Shade	High	som-alt	14	0
131	6	Shade	High	som-alt	15	0
132	6	Shade	High	som-alt	1	0
132	6	Shade	High	som-alt	2	0
132	6	Shade	High	som-alt	3	0
132	6	Shade	High	som-alt	4	0
132	6	Shade	High	som-alt	5	0
132	6	Shade	High	som-alt	6	0
132	6	Shade	High	som-alt	7	0
132	6	Shade	High	som-alt	8	0
132	6	Shade	High	som-alt	9	0
132	6	Shade	High	som-alt	10	0
132	6	Shade	High	som-alt	11	0
132	6	Shade	High	som-alt	12	0
132	6	Shade	High	som-alt	13	0
132	6	Shade	High	som-alt	14	0
132	6	Shade	High	som-alt	15	0
133	6	Shade	Low	som-baj	1	0
133	6	Shade	Low	som-baj	2	0
133	6	Shade	Low	som-baj	3	0
133	6	Shade	Low	som-baj	4	0
133	6	Shade	Low	som-baj	5	0
133	6	Shade	Low	som-baj	6	0
133	6	Shade	Low	som-baj	7	0
133	6	Shade	Low	som-baj	8	0
133	6	Shade	Low	som-baj	9	0
133	6	Shade	Low	som-baj	10	0
133	6	Shade	Low	som-baj	11	0
133	6	Shade	Low	som-baj	12	0
133	6	Shade	Low	som-baj	13	0
133	6	Shade	Low	som-baj	14	0
133	6	Shade	Low	som-baj	15	0
134	6	Shade	Low	som-baj	1	0
134	6	Shade	Low	som-baj	2	0
134	6	Shade	Low	som-baj	3	0
134	6	Shade	Low	som-baj	4	0
[truncated: 1,691 more rows]

## Sheet: ProsopisGermin
#	Precipitation	Microsite	Germ
1	Low	Shade	2
2	Low	Shade	14
3	High	Open	4
4	Low	Shade	3
5	High	Open	3
6	Low	Shade	8
7	High	Open	10
8	Low	Shade	4
9	Low	Open	9
10	Low	Shade	5
11	High	Open	13
12	Low	Open	8
13	Low	Shade	9
14	High	Open	12
15	High	Shade	2
16	High	Open	11
17	Low	Shade	7
18	Low	Open	3
19	High	Shade	7
20	High	Shade	1
21	Low	Open	17
22	High	Open	6
23	High	Shade	11
24	High	Shade	12
25	Low	Open	3
26	Low	Open	6
27	Low	Open	2
28	High	Shade	4
29	Low	Shade	17
30	Low	Open	11
31	High	Shade	0
32	High	Shade	7
33	Low	Open	8
34	Low	Open	9
35	Low	Shade	4
36	High	Shade	14
37	High	Shade	6
38	High	Open	3
39	High	Open	2
40	High	Open	7

## Sheet: ProsopisSurvival
#	COD	REPLICA	Factor		Survival
					Month 1									Month 2							Survival
			Precipitation	Radiation	2	5	8	11	14	18	21	25	28	2	5	9	12	16			Individuo	Time	Censored	Microsite	Precipitation
1	A1	1	Low	Shade	0	0	0	2	2	2	6	6	2	2	2	0	0	0			1	15	1	Shade	Low
2	A2	2	Low	Shade	0	0	0	14	14	14	14	14	11	11	11	2	2	0			2	14	1	Shade	Low
3	A3	1	High	Open	0	0	0	4	4	4	11	11	5	4	4	4	4	0			3	5	1	Shade	Low
4	A4	3	Low	Shade	0	0	0	3	3	3	3	3	0	1	1	0	0	0			4	5	1	Shade	Low
5	A5	2	High	Open	0	0	0	3	3	3	11	11	3	3	3	3	3	0			5	26	0	Shade	Low
6	A6	4	Low	Shade	0	0	0	8	14	8	8	8	0	0	0	0	0	0			6	26	0	Shade	Low
7	A7	3	High	Open	0	0	0	10	10	10	6	6	10	10	10	10	10	0			1	15	1	Shade	Low
8	A8	5	Low	Shade	0	0	0	1	4	4	5	5	1	1	1	1	1	1			2	14	1	Shade	Low
9	A9	1	Low	Open	0	0	0	7	10	9	10	10	8	0	0	0	0	0			3	15	1	Shade	Low
10	A10	6	Low	Shade	0	0	0	5	5	5	6	6	0	1	1	0	0	0			4	25	1	Shade	Low
11	B1	4	High	Open	0	0	0	10	13	13	9	9	8	9	9	9	9	0			5	22	1	Shade	Low
12	B2	2	Low	Open	0	0	0	5	11	8	4	4	2	2	2	0	0	0			6	25	1	Shade	Low
13	B3	7	Low	Shade	0	0	0	6	12	9	6	6	1	1	1	0	0	0			7	23	1	Shade	Low
14	B4	5	High	Open	0	0	0	5	11	12	5	5	5	5	5	5	5	0			8	23	1	Shade	Low
15	B5	1	High	Shade	0	0	0	6	6	2	0	0	0	0	0	0	0	0			9	25	1	Shade	Low
16	B6	6	High	Open	0	0	0	7	7	11	10	10	8	8	8	8	8	0			10	25	1	Shade	Low
17	B7	8	Low	Shade	0	0	0	11	12	7	3	3	3	5	5	0	0	0			11	25	1	Shade	Low
18	B8	3	Low	Open	0	0	0	3	3	3	0	0	2	1	1	1	1	0			12	4	1	Shade	Low
19	B9	2	High	Shade	0	0	0	4	4	7	8	8	5	4	4	4	4	4			13	31	1	Shade	Low
20	B10	3	High	Shade	0	0	0	0	1	1	4	4	1	0	0	0	0	0			14	32	1	Shade	Low
21	C1	4	Low	Open	0	0	0	13	13	17	13	13	13	0	0	0	0	0			1	15	1	Open	High
22	C2	10	High	Open	0	0	0	4	7	6	6	6	6	6	6	5	5	0			2	13	1	Open	High
23	C3	4	High	Shade	0	0	0	11	11	11	8	8	8	6	6	6	6	1			3	15	1	Open	High
24	C4	5	High	Shade	0	0	0	9	9	12	10	10	7	7	7	5	5	0			4	15	1	Open	High
25	C5	5	Low	Open	0	0	0	9	7	3	0	0	0	0	0	0	0	0			5	8	1	Open	High
26	C6	6	Low	Open	0	0	0	4	8	6	4	4	1	1	1	0	0	0			6	8	1	Open	High
27	C7	7	Low	Open	0	0	0	3	3	2	0	0	0	0	0	0	0	0			7	12	1	Open	High
28	C8	6	High	Shade	0	0	0	3	3	4	3	3	4	4	4	3	3	2			8	22	1	Open	High
29	C9	9	Low	Shade	0	0	0	15	15	17	20	20	17	13	13	0	0	0			9	21	1	Open	High
30	C10	8	Low	Open	0	0	0	3	3	11	16	16	1	1	1	1	1	0			10	22	1	Open	High
31	D1	7	High	Shade	0	0	0	0	0	0	0	0	0	0	0	0	0	0			11	20	1	Open	High
32	D2	8	High	Shade	0	0	0	10	10	7	4	4	4	4	4	3	3	2			1	11	1	Shade	Low
33	D3	9	Low	Open	0	0	0	8	9	8	7	7	9	0	0	0	0	0			2	10	1	Shade	Low
34	D4	10	Low	Open	0	0	0	9	9	9	7	7	8	6	6	0	0	0			3	11	1	Shade	Low
35	D5	10	Low	Shade	0	0	0	4	4	4	0	0	0	0	0	0	0	0			4	4	1	Shade	Low
36	D6	9	High	Shade	0	0	0	17	17	14	6	6	9	5	5	5	5	4			1	15	1	Open	High
37	D7	10	High	Shade	0	0	0	6	6	6	0	0	0	3	3	0	0	0			2	13	1	Open	High
38	D8	7	High	Open	0	0	0	3	3	3	6	6	7	7	7	6	6	0			3	15	1	Open	High
39	D9	8	High	Open	0	0	0	2	2	2	3	3	3	3	3	3	3	0			4	8	1	Open	High
40	D10	9	High	Open	0	0	0	7	7	7	12	7	7	7	7	6	6	0			5	8	1	Open	High
																					6	8	1	Open	High
																					7	8	1	Open	High
																					8	8	1	Open	High
																					9	25	1	Open	High
																					10	24	1	Open	High
																					11	23	1	Open	High
																					1	15	1	Shade	Low
																					2	15	1	Shade	Low
																					3	11	1	Shade	Low
																					4	15	1	Shade	Low
																					5	11	1	Shade	Low
																					6	8	1	Shade	Low
																					7	15	1	Shade	Low
																					8	8	1	Shade	Low
																					9	11	1	Shade	Low
																					10	11	1	Shade	Low
																					11	8	1	Shade	Low
																					12	11	1	Shade	Low
																					13	8	1	Shade	Low
																					14	11	1	Shade	Low
																					1	11	1	Open	High
																					2	11	1	Open	High
																					3	11	1	Open	High
																					4	11	1	Open	High
																					5	12	1	Open	High
																					6	12	1	Open	High
																					7	12	1	Open	High
																					8	12	1	Open	High
																					9	32	1	Open	High
																					10	32	1	Open	High
																					11	31	1	Open	High
																					12	30	1	Open	High
																					13	32	1	Open	High
																					14	31	1	Open	High
																					1	15	1	Shade	Low
																					2	12	1	Shade	Low
																					3	12	1	Shade	Low
																					4	12	1	Shade	Low
																					5	26	0	Shade	Low
																					1	18	1	Open	Low
																					2	15	1	Open	Low
																					3	11	1	Open	Low
																					4	8	1	Open	Low
																					5	8	1	Open	Low
																					6	6	1	Open	Low
																					7	6	1	Open	Low
																					8	8	1	Open	Low
																					9	7	1	Open	Low
																					10	15	1	Open	Low
																					11	11	1	Open	Low
																					1	15	1	Shade	Low
																					2	14	1	Shade	Low
																					3	3	1	Shade	Low
																					4	15	1	Shade	Low
																					5	14	1	Shade	Low
																					6	5	1	Shade	Low
																					7	5	1	Shade	Low
																					1	11	1	Open	High
																					2	4	1	Open	High
																					3	4	1	Open	High
																					4	4	1	Open	High
																					5	32	1	Open	High
																					6	31	1	Open	High
																					7	32	1	Open	High
																					8	32	1	Open	High
																					9	32	1	Open	High
																					10	31	1	Open	High
																					11	30	1	Open	High
																					12	32	1	Open	High
																					13	18	1	Open	High
																					14	15	1	Open	High
																					1	4	1	Open	Low
																					2	5	1	Open	Low
																					3	5	1	Open	Low
																					4	8	1	Open	Low
																					5	8	1	Open	Low
																					6	8	1	Open	Low
																					7	4	1	Open	Low
																					8	8	1	Open	Low
																					9	8	1	Open	Low
																					10	15	1	Open	Low
																					11	14	1	Open	Low
																					1	8	1	Shade	Low
																					2	8	1	Shade	Low
																					3	8	1	Shade	Low
																					4	11	1	Shade	Low
																					5	8	1	Shade	Low
																					6	15	1	Shade	Low
																					7	25	1	Shade	Low
																					8	12	1	Shade	Low
																					9	15	1	Shade	Low
																					10	11	1	Shade	Low
																					11	10	1	Shade	Low
																					12	12	1	Shade	Low
																					1	11	1	Open	High
																					2	10	1	Open	High
																					3	28	1	Open	High
																					4	5	1	Open	High
																					5	11	1	Open	High
																					6	28	1	Open	High
																					7	28	1	Open	High
																					8	5	1	Open	High
																					9	28	1	Open	High
																					10	5	1	Open	High
																					11	27	1	Open	High
																					12	5	1	Open	High
																					1	4	1	Shade	High
																					2	4	1	Shade	High
																					3	3	1	Shade	High
																					4	4	1	Shade	High
																					5	8	1	Shade	High
																					6	7	1	Shade	High
																					1	32	1	Open	High
																					2	32	1	Open	High
																					3	31	1	Open	High
																					4	30	1	Open	High
																					5	8	1	Open	High
																					6	7	1	Open	High
																					7	8	1	Open	High
																					8	25	1	Open	High
																					9	8	1	Open	High
																					10	32	1	Open	High
																					11	31	1	Open	High
																					1	7	1	Shade	Low
																					2	25	1	Shade	Low
																					3	8	1	Shade	Low
																					4	7	1	Shade	Low
																					5	25	1	Shade	Low
																					6	18	1	Shade	Low
																					7	8	1	Shade	Low
																					8	18	1	Shade	Low
																					9	4	1	Shade	Low
																					10	7	1	Shade	Low
																					11	18	1	Shade	Low
																					12	4	1	Shade	Low
																					13	8	1	Shade	Low
																					14	25	1	Shade	Low
																					1	8	1	Open	Low
																					2	8	1	Open	Low
																					3	7	1	Open	Low
																					4	5	1	Open	Low
																					5	9	1	Open	Low
																					1	15	0	Shade	High
																					2	36	0	Shade	High
																					3	15	1	Shade	High
																					4	8	1	Shade	High
																					5	32	1	Shade	High
																					6	15	0	Shade	High
																					7	11	0	Shade	High
																					8	11	1	Shade	High
																					1	15	1	Shade	High
																					2	8	1	Shade	High
																					3	4	1	Shade	High
																					4	5	1	Shade	High
																					1	18	1	Open	Low
																					2	8	1	Open	Low
																					3	18	1	Open	Low
																					4	18	1	Open	Low
																					5	18	1	Open	Low
																					6	18	1	Open	Low
																					7	18	1	Open	Low
																					8	18	1	Open	Low
																					9	8	1	Open	Low
																					10	8	1	Open	Low
																					11	8	1	Open	Low
																					12	18	1	Open	Low
																					13	8	1	Open	Low
																					14	18	1	Open	Low
																					15	17	1	Open	Low
																					16	8	1	Open	Low
																					17	8	1	Open	Low
																					1	32	1	Open	High
																					2	24	1	Open	High
																					3	23	1	Open	High
																					4	24	1	Open	High
																					5	32	1	Open	High
																					6	31	1	Open	High
																					7	24	1	Open	High
																					1	8	1	Shade	High
																					2	8	1	Shade	High
																					3	8	1	Shade	High
																					4	18	1	Shade	High
																					5	18	1	Shade	High
																					6	32	1	Shade	High
																					7	32	1	Shade	High
																					8	32	1	Shade	High
																					9	32	1	Shade	High
																					10	31	1	Shade	High
																					11	36	0	Shade	High
																					1	32	1	Shade	High
																					2	15	1	Shade	High
																					3	15	1	Shade	High
																					4	15	1	Shade	High
																					5	32	1	Shade	High
																					6	32	1	Shade	High
																					7	31	1	Shade	High
																					8	24	1	Shade	High
																					9	24	1	Shade	High
																					10	24	1	Shade	High
																					11	23	1	Shade	High
																					12	23	1	Shade	High
																					1	4	1	Open	Low
																					2	4	1	Open	Low
																					3	8	1	Open	Low
																					4	8	1	Open	Low
																					5	7	1	Open	Low
																					6	7	1	Open	Low
																					7	11	1	Open	Low
																					8	10	1	Open	Low
																					9	11	1	Open	Low
																					1	15	1	Open	Low
																					2	8	1	Open	Low
																					3	11	1	Open	Low
																					4	4	1	Open	Low
																					5	4	1	Open	Low
																					6	4	1	Open	Low
																					7	4	1	Open	Low
																					8	4	1	Open	Low
																					1	11	1	Open	Low
																					2	11	1	Open	Low
																					3	4	1	Open	Low
																					1	11	1	Shade	High
																					2	25	1	Shade	High
																					3	31	1	Shade	High
																					4	29	1	Shade	High
																					5	36	0	Shade	High
																					1	25	1	Shade	Low
																					2	25	1	Shade	Low
																					3	26	1	Shade	Low
																					4	25	1	Shade	Low
																					5	26	1	Shade	Low
																					6	25	1	Shade	Low
																					7	25	1	Shade	Low
																					8	24	1	Shade	Low
																					9	25	1	Shade	Low
																					10	25	1	Shade	Low
																					11	24	1	Shade	Low
																					12	4	1	Shade	Low
																					13	4	1	Shade	Low
																					14	3	1	Shade	Low
																					15	18	1	Shade	Low
																					16	18	1	Shade	Low
																					17	17	1	Shade	Low
																					18	17	1	Shade	Low
																					19	16	1	Shade	Low
																					20	17	1	Shade	Low
																					1	15	1	Open	Low
																					2	15	1	Open	Low
																					3	14	1	Open	Low
																					4	17	1	Open	Low
																					5	17	1	Open	Low
																					6	17	1	Open	Low
																					7	17	1	Open	Low
																					8	16	1	Open	Low
																					9	17	1	Open	Low
																					10	16	1	Open	Low
																					11	16	1	Open	Low
																					12	17	1	Open	Low
																					13	17	1	Open	Low
																					14	4	1	Open	Low
																					15	4	1	Open	Low
																					16	21	0	Open	Low
																					1	8	1	Shade	High
																					2	8	1	Shade	High
																					3	8	1	Shade	High
																					4	25	1	Shade	High
																					5	25	1	Shade	High
																					6	24	1	Shade	High
																					7	29	1	Shade	High
																					8	29	1	Shade	High
																					9	36	0	Shade	High
																					10	36	0	Shade	High
																					1	5	1	Open	Low
																					2	18	1	Open	Low
																					3	18	1	Open	Low
																					4	18	1	Open	Low
																					5	17	1	Open	Low
																					6	17	1	Open	Low
																					7	18	1	Open	Low
																					8	5	1	Open	Low
																					9	15	1	Open	Low
																					10	4	1	Open	Low
																					1	25	1	Open	Low
																					2	25	1	Open	Low
																					3	25	1	Open	Low
																					4	24	1	Open	Low
																					5	25	1	Open	Low
																					6	8	1	Open	Low
																					7	11	1	Open	Low
																					8	11	1	Open	Low
																					9	15	1	Open	Low
																					10	15	1	Open	Low
																					1	8	1	Shade	Low
																					2	8	1	Shade	Low
																					3	7	1	Shade	Low
																					4	8	1	Shade	Low
																					1	36	0	Shade	High
																					2	35	0	Shade	High
																					3	36	0	Shade	High
																					4	18	0	Shade	High
																					5	15	1	Shade	High
																					6	15	1	Shade	High
																					7	15	1	Shade	High
																					8	15	1	Shade	High
																					9	14	1	Shade	High
																					10	13	1	Shade	High
																					11	14	1	Shade	High
																					12	15	1	Shade	High
																					13	15	1	Shade	High
																					14	15	1	Shade	High
																					15	15	1	Shade	High
																					16	14	1	Shade	High
																					17	15	1	Shade	High
																					18	8	1	Shade	High
																					19	8	1	Shade	High
																					20	8	1	Shade	High
																					1	8	1	Shade	High
																					2	7	1	Shade	High
																					3	8	1	Shade	High
																					4	8	1	Shade	High
																					5	7	1	Shade	High
																					6	8	1	Shade	High
																					7	4	1	Shade	High
																					8	4	1	Shade	High
																					9	3	1	Shade	High
																					1	32	1	Open	High
																					2	32	1	Open	High
																					3	15	1	Open	High
																					4	15	1	Open	High
																					5	24	1	Open	High
																					6	24	1	Open	High
																					7	15	1	Open	High
																					1	32	1	Open	High
																					2	32	1	Open	High
																					3	22	1	Open	High
																					1	32	1	Open	High
																					2	32	1	Open	High
																					3	32	1	Open	High
																					4	11	1	Open	High
																					5	11	1	Open	High
																					6	11	1	Open	High
																					7	10	1	Open	High
																					8	10	1	Open	High
																					9	32	1	Open	High
																					10	32	1	Open	High
																					11	11	1	Open	High
																					12	25	1	Open	High

## Sheet: ProsopisSurvivalCox
Individuo	Maceta	trat-gral	Micrositio	Precipitacion	Tiempo	Estado
1	1	ab-alt	Open	High	1	0
1	1	ab-alt	Open	High	2	0
1	1	ab-alt	Open	High	3	0
1	1	ab-alt	Open	High	4	0
1	1	ab-alt	Open	High	5	0
1	1	ab-alt	Open	High	6	0
1	1	ab-alt	Open	High	7	0
1	1	ab-alt	Open	High	8	0
1	1	ab-alt	Open	High	9	0
1	1	ab-alt	Open	High	10	0
1	1	ab-alt	Open	High	11	0
1	1	ab-alt	Open	High	12	0
1	1	ab-alt	Open	High	13	0
1	1	ab-alt	Open	High	14	0
1	1	ab-alt	Open	High	15	1
2	1	ab-alt	Open	High	1	0
2	1	ab-alt	Open	High	2	0
2	1	ab-alt	Open	High	3	0
2	1	ab-alt	Open	High	4	0
2	1	ab-alt	Open	High	5	0
2	1	ab-alt	Open	High	6	0
2	1	ab-alt	Open	High	7	0
2	1	ab-alt	Open	High	8	0
2	1	ab-alt	Open	High	9	0
2	1	ab-alt	Open	High	10	0
2	1	ab-alt	Open	High	11	0
2	1	ab-alt	Open	High	12	0
2	1	ab-alt	Open	High	13	1
2	1	ab-alt	Open	High	14	1
2	1	ab-alt	Open	High	15	1
3	1	ab-alt	Open	High	1	0
3	1	ab-alt	Open	High	2	0
3	1	ab-alt	Open	High	3	0
3	1	ab-alt	Open	High	4	0
3	1	ab-alt	Open	High	5	0
3	1	ab-alt	Open	High	6	0
3	1	ab-alt	Open	High	7	0
3	1	ab-alt	Open	High	8	0
3	1	ab-alt	Open	High	9	0
3	1	ab-alt	Open	High	10	0
3	1	ab-alt	Open	High	11	0
3	1	ab-alt	Open	High	12	0
3	1	ab-alt	Open	High	13	0
3	1	ab-alt	Open	High	14	0
3	1	ab-alt	Open	High	15	1
4	1	ab-alt	Open	High	1	0
4	1	ab-alt	Open	High	2	0
4	1	ab-alt	Open	High	3	0
4	1	ab-alt	Open	High	4	0
4	1	ab-alt	Open	High	5	0
4	1	ab-alt	Open	High	6	0
4	1	ab-alt	Open	High	7	0
4	1	ab-alt	Open	High	8	0
4	1	ab-alt	Open	High	9	0
4	1	ab-alt	Open	High	10	0
4	1	ab-alt	Open	High	11	0
4	1	ab-alt	Open	High	12	0
4	1	ab-alt	Open	High	13	0
4	1	ab-alt	Open	High	14	0
4	1	ab-alt	Open	High	15	1
5	1	ab-alt	Open	High	1	0
5	1	ab-alt	Open	High	2	0
5	1	ab-alt	Open	High	3	0
5	1	ab-alt	Open	High	4	0
5	1	ab-alt	Open	High	5	0
5	1	ab-alt	Open	High	6	0
5	1	ab-alt	Open	High	7	0
5	1	ab-alt	Open	High	8	1
6	1	ab-alt	Open	High	1	0
6	1	ab-alt	Open	High	2	0
6	1	ab-alt	Open	High	3	0
6	1	ab-alt	Open	High	4	0
6	1	ab-alt	Open	High	5	0
6	1	ab-alt	Open	High	6	0
6	1	ab-alt	Open	High	7	0
6	1	ab-alt	Open	High	8	1
6	1	ab-alt	Open	High	9	1
6	1	ab-alt	Open	High	10	1
6	1	ab-alt	Open	High	11	1
6	1	ab-alt	Open	High	12	1
6	1	ab-alt	Open	High	13	1
6	1	ab-alt	Open	High	14	1
6	1	ab-alt	Open	High	15	1
7	1	ab-alt	Open	High	1	0
7	1	ab-alt	Open	High	2	0
7	1	ab-alt	Open	High	3	0
7	1	ab-alt	Open	High	4	0
7	1	ab-alt	Open	High	5	0
7	1	ab-alt	Open	High	6	0
7	1	ab-alt	Open	High	7	0
7	1	ab-alt	Open	High	8	0
7	1	ab-alt	Open	High	9	0
7	1	ab-alt	Open	High	10	0
7	1	ab-alt	Open	High	11	0
7	1	ab-alt	Open	High	12	1
7	1	ab-alt	Open	High	13	1
7	1	ab-alt	Open	High	14	1
7	1	ab-alt	Open	High	15	1
8	1	ab-alt	Open	High	1	0
8	1	ab-alt	Open	High	2	0
8	1	ab-alt	Open	High	3	0
8	1	ab-alt	Open	High	4	0
8	1	ab-alt	Open	High	5	0
8	1	ab-alt	Open	High	6	0
8	1	ab-alt	Open	High	7	0
8	1	ab-alt	Open	High	8	0
8	1	ab-alt	Open	High	9	0
8	1	ab-alt	Open	High	10	0
8	1	ab-alt	Open	High	11	0
8	1	ab-alt	Open	High	12	0
8	1	ab-alt	Open	High	13	0
8	1	ab-alt	Open	High	14	0
8	1	ab-alt	Open	High	15	0
9	1	ab-alt	Open	High	1	0
9	1	ab-alt	Open	High	2	0
9	1	ab-alt	Open	High	3	0
9	1	ab-alt	Open	High	4	0
9	1	ab-alt	Open	High	5	0
9	1	ab-alt	Open	High	6	0
9	1	ab-alt	Open	High	7	0
9	1	ab-alt	Open	High	8	0
9	1	ab-alt	Open	High	9	0
9	1	ab-alt	Open	High	10	0
9	1	ab-alt	Open	High	11	0
9	1	ab-alt	Open	High	12	0
9	1	ab-alt	Open	High	13	0
9	1	ab-alt	Open	High	14	0
9	1	ab-alt	Open	High	15	0
10	1	ab-alt	Open	High	1	0
10	1	ab-alt	Open	High	2	0
10	1	ab-alt	Open	High	3	0
10	1	ab-alt	Open	High	4	0
10	1	ab-alt	Open	High	5	0
10	1	ab-alt	Open	High	6	0
10	1	ab-alt	Open	High	7	0
10	1	ab-alt	Open	High	8	0
10	1	ab-alt	Open	High	9	0
10	1	ab-alt	Open	High	10	0
10	1	ab-alt	Open	High	11	0
10	1	ab-alt	Open	High	12	0
10	1	ab-alt	Open	High	13	0
10	1	ab-alt	Open	High	14	0
10	1	ab-alt	Open	High	15	0
11	1	ab-alt	Open	High	1	0
11	1	ab-alt	Open	High	2	0
11	1	ab-alt	Open	High	3	0
11	1	ab-alt	Open	High	4	0
11	1	ab-alt	Open	High	5	0
11	1	ab-alt	Open	High	6	0
11	1	ab-alt	Open	High	7	0
11	1	ab-alt	Open	High	8	0
11	1	ab-alt	Open	High	9	0
11	1	ab-alt	Open	High	10	0
11	1	ab-alt	Open	High	11	0
11	1	ab-alt	Open	High	12	0
11	1	ab-alt	Open	High	13	0
11	1	ab-alt	Open	High	14	0
11	1	ab-alt	Open	High	15	0
1	2	ab-alt	Open	High	1	0
1	2	ab-alt	Open	High	2	0
1	2	ab-alt	Open	High	3	0
1	2	ab-alt	Open	High	4	0
1	2	ab-alt	Open	High	5	0
1	2	ab-alt	Open	High	6	0
1	2	ab-alt	Open	High	7	0
1	2	ab-alt	Open	High	8	0
1	2	ab-alt	Open	High	9	0
1	2	ab-alt	Open	High	10	0
1	2	ab-alt	Open	High	11	0
1	2	ab-alt	Open	High	12	0
1	2	ab-alt	Open	High	13	0
1	2	ab-alt	Open	High	14	0
1	2	ab-alt	Open	High	15	1
2	2	ab-alt	Open	High	1	0
2	2	ab-alt	Open	High	2	0
2	2	ab-alt	Open	High	3	0
2	2	ab-alt	Open	High	4	0
2	2	ab-alt	Open	High	5	0
2	2	ab-alt	Open	High	6	0
2	2	ab-alt	Open	High	7	0
2	2	ab-alt	Open	High	8	0
2	2	ab-alt	Open	High	9	0
2	2	ab-alt	Open	High	10	0
2	2	ab-alt	Open	High	11	0
2	2	ab-alt	Open	High	12	0
2	2	ab-alt	Open	High	13	1
2	2	ab-alt	Open	High	14	1
2	2	ab-alt	Open	High	15	1
3	2	ab-alt	Open	High	1	0
3	2	ab-alt	Open	High	2	0
3	2	ab-alt	Open	High	3	0
3	2	ab-alt	Open	High	4	0
3	2	ab-alt	Open	High	5	0
3	2	ab-alt	Open	High	6	0
3	2	ab-alt	Open	High	7	0
3	2	ab-alt	Open	High	8	0
3	2	ab-alt	Open	High	9	0
3	2	ab-alt	Open	High	10	0
3	2	ab-alt	Open	High	11	0
3	2	ab-alt	Open	High	12	0
3	2	ab-alt	Open	High	13	0
3	2	ab-alt	Open	High	14	0
3	2	ab-alt	Open	High	15	1
4	2	ab-alt	Open	High	1	0
4	2	ab-alt	Open	High	2	0
4	2	ab-alt	Open	High	3	0
4	2	ab-alt	Open	High	4	0
4	2	ab-alt	Open	High	5	0
4	2	ab-alt	Open	High	6	0
4	2	ab-alt	Open	High	7	0
4	2	ab-alt	Open	High	8	1
4	2	ab-alt	Open	High	9	1
4	2	ab-alt	Open	High	10	1
4	2	ab-alt	Open	High	11	1
4	2	ab-alt	Open	High	12	1
4	2	ab-alt	Open	High	13	1
4	2	ab-alt	Open	High	14	1
4	2	ab-alt	Open	High	15	1
5	2	ab-alt	Open	High	1	0
5	2	ab-alt	Open	High	2	0
5	2	ab-alt	Open	High	3	0
5	2	ab-alt	Open	High	4	0
5	2	ab-alt	Open	High	5	0
5	2	ab-alt	Open	High	6	0
5	2	ab-alt	Open	High	7	0
5	2	ab-alt	Open	High	8	1
5	2	ab-alt	Open	High	9	1
5	2	ab-alt	Open	High	10	1
5	2	ab-alt	Open	High	11	1
5	2	ab-alt	Open	High	12	1
5	2	ab-alt	Open	High	13	1
5	2	ab-alt	Open	High	14	1
5	2	ab-alt	Open	High	15	1
6	2	ab-alt	Open	High	1	0
6	2	ab-alt	Open	High	2	0
6	2	ab-alt	Open	High	3	0
6	2	ab-alt	Open	High	4	0
6	2	ab-alt	Open	High	5	0
6	2	ab-alt	Open	High	6	0
6	2	ab-alt	Open	High	7	0
6	2	ab-alt	Open	High	8	1
6	2	ab-alt	Open	High	9	1
6	2	ab-alt	Open	High	10	1
6	2	ab-alt	Open	High	11	1
6	2	ab-alt	Open	High	12	1
6	2	ab-alt	Open	High	13	1
6	2	ab-alt	Open	High	14	1
6	2	ab-alt	Open	High	15	1
7	2	ab-alt	Open	High	1	0
7	2	ab-alt	Open	High	2	0
7	2	ab-alt	Open	High	3	0
7	2	ab-alt	Open	High	4	0
7	2	ab-alt	Open	High	5	0
7	2	ab-alt	Open	High	6	0
7	2	ab-alt	Open	High	7	0
7	2	ab-alt	Open	High	8	1
7	2	ab-alt	Open	High	9	1
7	2	ab-alt	Open	High	10	1
7	2	ab-alt	Open	High	11	1
7	2	ab-alt	Open	High	12	1
7	2	ab-alt	Open	High	13	1
7	2	ab-alt	Open	High	14	1
7	2	ab-alt	Open	High	15	1
8	2	ab-alt	Open	High	1	0
8	2	ab-alt	Open	High	2	0
8	2	ab-alt	Open	High	3	0
8	2	ab-alt	Open	High	4	0
8	2	ab-alt	Open	High	5	0
8	2	ab-alt	Open	High	6	0
8	2	ab-alt	Open	High	7	0
8	2	ab-alt	Open	High	8	1
8	2	ab-alt	Open	High	9	1
8	2	ab-alt	Open	High	10	1
8	2	ab-alt	Open	High	11	1
8	2	ab-alt	Open	High	12	1
8	2	ab-alt	Open	High	13	1
8	2	ab-alt	Open	High	14	1
8	2	ab-alt	Open	High	15	1
9	2	ab-alt	Open	High	1	0
9	2	ab-alt	Open	High	2	0
9	2	ab-alt	Open	High	3	0
9	2	ab-alt	Open	High	4	0
9	2	ab-alt	Open	High	5	0
9	2	ab-alt	Open	High	6	0
9	2	ab-alt	Open	High	7	0
9	2	ab-alt	Open	High	8	0
9	2	ab-alt	Open	High	9	0
9	2	ab-alt	Open	High	10	0
9	2	ab-alt	Open	High	11	0
9	2	ab-alt	Open	High	12	0
9	2	ab-alt	Open	High	13	0
9	2	ab-alt	Open	High	14	0
9	2	ab-alt	Open	High	15	0
10	2	ab-alt	Open	High	1	0
10	2	ab-alt	Open	High	2	0
10	2	ab-alt	Open	High	3	0
10	2	ab-alt	Open	High	4	0
10	2	ab-alt	Open	High	5	0
10	2	ab-alt	Open	High	6	0
10	2	ab-alt	Open	High	7	0
10	2	ab-alt	Open	High	8	0
10	2	ab-alt	Open	High	9	0
10	2	ab-alt	Open	High	10	0
10	2	ab-alt	Open	High	11	0
10	2	ab-alt	Open	High	12	0
10	2	ab-alt	Open	High	13	0
10	2	ab-alt	Open	High	14	0
10	2	ab-alt	Open	High	15	0
11	2	ab-alt	Open	High	1	0
11	2	ab-alt	Open	High	2	0
11	2	ab-alt	Open	High	3	0
11	2	ab-alt	Open	High	4	0
11	2	ab-alt	Open	High	5	0
11	2	ab-alt	Open	High	6	0
11	2	ab-alt	Open	High	7	0
11	2	ab-alt	Open	High	8	0
11	2	ab-alt	Open	High	9	0
11	2	ab-alt	Open	High	10	0
11	2	ab-alt	Open	High	11	0
11	2	ab-alt	Open	High	12	0
11	2	ab-alt	Open	High	13	0
11	2	ab-alt	Open	High	14	0
11	2	ab-alt	Open	High	15	0
1	3	ab-alt	Open	High	1	0
1	3	ab-alt	Open	High	2	0
1	3	ab-alt	Open	High	3	0
1	3	ab-alt	Open	High	4	0
1	3	ab-alt	Open	High	5	0
1	3	ab-alt	Open	High	6	0
1	3	ab-alt	Open	High	7	0
1	3	ab-alt	Open	High	8	0
1	3	ab-alt	Open	High	9	0
1	3	ab-alt	Open	High	10	0
1	3	ab-alt	Open	High	11	1
1	3	ab-alt	Open	High	12	1
1	3	ab-alt	Open	High	13	1
1	3	ab-alt	Open	High	14	1
1	3	ab-alt	Open	High	15	1
2	3	ab-alt	Open	High	1	0
2	3	ab-alt	Open	High	2	0
2	3	ab-alt	Open	High	3	0
2	3	ab-alt	Open	High	4	0
2	3	ab-alt	Open	High	5	0
2	3	ab-alt	Open	High	6	0
2	3	ab-alt	Open	High	7	0
2	3	ab-alt	Open	High	8	0
2	3	ab-alt	Open	High	9	0
2	3	ab-alt	Open	High	10	0
2	3	ab-alt	Open	High	11	1
2	3	ab-alt	Open	High	12	1
2	3	ab-alt	Open	High	13	1
2	3	ab-alt	Open	High	14	1
2	3	ab-alt	Open	High	15	1
3	3	ab-alt	Open	High	1	0
3	3	ab-alt	Open	High	2	0
3	3	ab-alt	Open	High	3	0
3	3	ab-alt	Open	High	4	0
3	3	ab-alt	Open	High	5	0
3	3	ab-alt	Open	High	6	0
3	3	ab-alt	Open	High	7	0
3	3	ab-alt	Open	High	8	0
3	3	ab-alt	Open	High	9	0
3	3	ab-alt	Open	High	10	0
3	3	ab-alt	Open	High	11	1
3	3	ab-alt	Open	High	12	1
3	3	ab-alt	Open	High	13	1
3	3	ab-alt	Open	High	14	1
3	3	ab-alt	Open	High	15	1
4	3	ab-alt	Open	High	1	0
4	3	ab-alt	Open	High	2	0
4	3	ab-alt	Open	High	3	0
4	3	ab-alt	Open	High	4	0
4	3	ab-alt	Open	High	5	0
4	3	ab-alt	Open	High	6	0
4	3	ab-alt	Open	High	7	0
4	3	ab-alt	Open	High	8	0
4	3	ab-alt	Open	High	9	0
4	3	ab-alt	Open	High	10	0
4	3	ab-alt	Open	High	11	0
4	3	ab-alt	Open	High	12	1
4	3	ab-alt	Open	High	13	1
4	3	ab-alt	Open	High	14	1
4	3	ab-alt	Open	High	15	1
5	3	ab-alt	Open	High	1	0
5	3	ab-alt	Open	High	2	0
5	3	ab-alt	Open	High	3	0
5	3	ab-alt	Open	High	4	0
5	3	ab-alt	Open	High	5	0
5	3	ab-alt	Open	High	6	0
5	3	ab-alt	Open	High	7	0
5	3	ab-alt	Open	High	8	0
5	3	ab-alt	Open	High	9	0
5	3	ab-alt	Open	High	10	0
5	3	ab-alt	Open	High	11	0
5	3	ab-alt	Open	High	12	1
5	3	ab-alt	Open	High	13	1
5	3	ab-alt	Open	High	14	1
5	3	ab-alt	Open	High	15	1
6	3	ab-alt	Open	High	1	0
6	3	ab-alt	Open	High	2	0
6	3	ab-alt	Open	High	3	0
6	3	ab-alt	Open	High	4	0
6	3	ab-alt	Open	High	5	0
6	3	ab-alt	Open	High	6	0
6	3	ab-alt	Open	High	7	0
6	3	ab-alt	Open	High	8	0
6	3	ab-alt	Open	High	9	0
6	3	ab-alt	Open	High	10	0
6	3	ab-alt	Open	High	11	0
6	3	ab-alt	Open	High	12	1
6	3	ab-alt	Open	High	13	1
6	3	ab-alt	Open	High	14	1
6	3	ab-alt	Open	High	15	1
7	3	ab-alt	Open	High	1	0
7	3	ab-alt	Open	High	2	0
7	3	ab-alt	Open	High	3	0
7	3	ab-alt	Open	High	4	0
7	3	ab-alt	Open	High	5	0
7	3	ab-alt	Open	High	6	0
7	3	ab-alt	Open	High	7	0
7	3	ab-alt	Open	High	8	0
7	3	ab-alt	Open	High	9	0
7	3	ab-alt	Open	High	10	0
7	3	ab-alt	Open	High	11	0
7	3	ab-alt	Open	High	12	1
7	3	ab-alt	Open	High	13	1
7	3	ab-alt	Open	High	14	1
7	3	ab-alt	Open	High	15	1
8	3	ab-alt	Open	High	1	0
8	3	ab-alt	Open	High	2	0
8	3	ab-alt	Open	High	3	0
8	3	ab-alt	Open	High	4	0
8	3	ab-alt	Open	High	5	0
8	3	ab-alt	Open	High	6	0
8	3	ab-alt	Open	High	7	0
8	3	ab-alt	Open	High	8	0
8	3	ab-alt	Open	High	9	0
8	3	ab-alt	Open	High	10	0
8	3	ab-alt	Open	High	11	0
8	3	ab-alt	Open	High	12	1
8	3	ab-alt	Open	High	13	1
8	3	ab-alt	Open	High	14	1
8	3	ab-alt	Open	High	15	1
9	3	ab-alt	Open	High	1	0
9	3	ab-alt	Open	High	2	0
9	3	ab-alt	Open	High	3	0
9	3	ab-alt	Open	High	4	0
9	3	ab-alt	Open	High	5	0
9	3	ab-alt	Open	High	6	0
9	3	ab-alt	Open	High	7	0
9	3	ab-alt	Open	High	8	0
9	3	ab-alt	Open	High	9	0
9	3	ab-alt	Open	High	10	0
9	3	ab-alt	Open	High	11	0
9	3	ab-alt	Open	High	12	0
9	3	ab-alt	Open	High	13	0
9	3	ab-alt	Open	High	14	0
9	3	ab-alt	Open	High	15	0
10	3	ab-alt	Open	High	1	0
10	3	ab-alt	Open	High	2	0
10	3	ab-alt	Open	High	3	0
10	3	ab-alt	Open	High	4	0
10	3	ab-alt	Open	High	5	0
10	3	ab-alt	Open	High	6	0
10	3	ab-alt	Open	High	7	0
10	3	ab-alt	Open	High	8	0
10	3	ab-alt	Open	High	9	0
10	3	ab-alt	Open	High	10	0
10	3	ab-alt	Open	High	11	0
10	3	ab-alt	Open	High	12	0
10	3	ab-alt	Open	High	13	0
10	3	ab-alt	Open	High	14	0
10	3	ab-alt	Open	High	15	0
11	3	ab-alt	Open	High	1	0
11	3	ab-alt	Open	High	2	0
11	3	ab-alt	Open	High	3	0
11	3	ab-alt	Open	High	4	0
11	3	ab-alt	Open	High	5	0
11	3	ab-alt	Open	High	6	0
11	3	ab-alt	Open	High	7	0
11	3	ab-alt	Open	High	8	0
11	3	ab-alt	Open	High	9	0
11	3	ab-alt	Open	High	10	0
11	3	ab-alt	Open	High	11	0
11	3	ab-alt	Open	High	12	0
11	3	ab-alt	Open	High	13	0
11	3	ab-alt	Open	High	14	0
11	3	ab-alt	Open	High	15	0
12	3	ab-alt	Open	High	1	0
12	3	ab-alt	Open	High	2	0
12	3	ab-alt	Open	High	3	0
12	3	ab-alt	Open	High	4	0
12	3	ab-alt	Open	High	5	0
12	3	ab-alt	Open	High	6	0
12	3	ab-alt	Open	High	7	0
12	3	ab-alt	Open	High	8	0
12	3	ab-alt	Open	High	9	0
12	3	ab-alt	Open	High	10	0
12	3	ab-alt	Open	High	11	0
12	3	ab-alt	Open	High	12	0
12	3	ab-alt	Open	High	13	0
12	3	ab-alt	Open	High	14	0
12	3	ab-alt	Open	High	15	0
13	3	ab-alt	Open	High	1	0
13	3	ab-alt	Open	High	2	0
13	3	ab-alt	Open	High	3	0
13	3	ab-alt	Open	High	4	0
13	3	ab-alt	Open	High	5	0
13	3	ab-alt	Open	High	6	0
13	3	ab-alt	Open	High	7	0
13	3	ab-alt	Open	High	8	0
13	3	ab-alt	Open	High	9	0
13	3	ab-alt	Open	High	10	0
13	3	ab-alt	Open	High	11	0
13	3	ab-alt	Open	High	12	0
13	3	ab-alt	Open	High	13	0
13	3	ab-alt	Open	High	14	0
13	3	ab-alt	Open	High	15	0
14	3	ab-alt	Open	High	1	0
14	3	ab-alt	Open	High	2	0
14	3	ab-alt	Open	High	3	0
14	3	ab-alt	Open	High	4	0
14	3	ab-alt	Open	High	5	0
14	3	ab-alt	Open	High	6	0
14	3	ab-alt	Open	High	7	0
14	3	ab-alt	Open	High	8	0
14	3	ab-alt	Open	High	9	0
14	3	ab-alt	Open	High	10	0
14	3	ab-alt	Open	High	11	0
14	3	ab-alt	Open	High	12	0
14	3	ab-alt	Open	High	13	0
14	3	ab-alt	Open	High	14	0
14	3	ab-alt	Open	High	15	0
1	4	ab-alt	Open	High	1	0
1	4	ab-alt	Open	High	2	0
1	4	ab-alt	Open	High	3	0
1	4	ab-alt	Open	High	4	0
1	4	ab-alt	Open	High	5	0
1	4	ab-alt	Open	High	6	0
1	4	ab-alt	Open	High	7	0
1	4	ab-alt	Open	High	8	0
1	4	ab-alt	Open	High	9	0
1	4	ab-alt	Open	High	10	0
1	4	ab-alt	Open	High	11	1
1	4	ab-alt	Open	High	12	1
1	4	ab-alt	Open	High	13	1
1	4	ab-alt	Open	High	14	1
1	4	ab-alt	Open	High	15	1
2	4	ab-alt	Open	High	1	0
2	4	ab-alt	Open	High	2	0
2	4	ab-alt	Open	High	3	0
2	4	ab-alt	Open	High	4	1
2	4	ab-alt	Open	High	5	1
2	4	ab-alt	Open	High	6	1
2	4	ab-alt	Open	High	7	1
2	4	ab-alt	Open	High	8	1
2	4	ab-alt	Open	High	9	1
2	4	ab-alt	Open	High	10	1
2	4	ab-alt	Open	High	11	1
2	4	ab-alt	Open	High	12	1
2	4	ab-alt	Open	High	13	1
2	4	ab-alt	Open	High	14	1
2	4	ab-alt	Open	High	15	1
3	4	ab-alt	Open	High	1	0
3	4	ab-alt	Open	High	2	0
3	4	ab-alt	Open	High	3	0
3	4	ab-alt	Open	High	4	1
3	4	ab-alt	Open	High	5	1
3	4	ab-alt	Open	High	6	1
3	4	ab-alt	Open	High	7	1
3	4	ab-alt	Open	High	8	1
3	4	ab-alt	Open	High	9	1
3	4	ab-alt	Open	High	10	1
3	4	ab-alt	Open	High	11	1
3	4	ab-alt	Open	High	12	1
3	4	ab-alt	Open	High	13	1
3	4	ab-alt	Open	High	14	1
3	4	ab-alt	Open	High	15	1
4	4	ab-alt	Open	High	1	0
4	4	ab-alt	Open	High	2	0
4	4	ab-alt	Open	High	3	0
4	4	ab-alt	Open	High	4	1
4	4	ab-alt	Open	High	5	1
4	4	ab-alt	Open	High	6	1
4	4	ab-alt	Open	High	7	1
4	4	ab-alt	Open	High	8	1
4	4	ab-alt	Open	High	9	1
4	4	ab-alt	Open	High	10	1
4	4	ab-alt	Open	High	11	1
4	4	ab-alt	Open	High	12	1
4	4	ab-alt	Open	High	13	1
4	4	ab-alt	Open	High	14	1
4	4	ab-alt	Open	High	15	1
5	4	ab-alt	Open	High	1	0
5	4	ab-alt	Open	High	2	0
5	4	ab-alt	Open	High	3	0
5	4	ab-alt	Open	High	4	0
5	4	ab-alt	Open	High	5	0
5	4	ab-alt	Open	High	6	0
5	4	ab-alt	Open	High	7	0
5	4	ab-alt	Open	High	8	0
5	4	ab-alt	Open	High	9	0
5	4	ab-alt	Open	High	10	0
5	4	ab-alt	Open	High	11	0
5	4	ab-alt	Open	High	12	0
5	4	ab-alt	Open	High	13	0
5	4	ab-alt	Open	High	14	0
5	4	ab-alt	Open	High	15	0
6	4	ab-alt	Open	High	1	0
6	4	ab-alt	Open	High	2	0
6	4	ab-alt	Open	High	3	0
6	4	ab-alt	Open	High	4	0
6	4	ab-alt	Open	High	5	0
6	4	ab-alt	Open	High	6	0
6	4	ab-alt	Open	High	7	0
6	4	ab-alt	Open	High	8	0
6	4	ab-alt	Open	High	9	0
6	4	ab-alt	Open	High	10	0
6	4	ab-alt	Open	High	11	0
6	4	ab-alt	Open	High	12	0
6	4	ab-alt	Open	High	13	0
6	4	ab-alt	Open	High	14	0
6	4	ab-alt	Open	High	15	0
7	4	ab-alt	Open	High	1	0
7	4	ab-alt	Open	High	2	0
7	4	ab-alt	Open	High	3	0
7	4	ab-alt	Open	High	4	0
7	4	ab-alt	Open	High	5	0
7	4	ab-alt	Open	High	6	0
7	4	ab-alt	Open	High	7	0
7	4	ab-alt	Open	High	8	0
7	4	ab-alt	Open	High	9	0
7	4	ab-alt	Open	High	10	0
7	4	ab-alt	Open	High	11	0
7	4	ab-alt	Open	High	12	0
7	4	ab-alt	Open	High	13	0
7	4	ab-alt	Open	High	14	0
7	4	ab-alt	Open	High	15	0
8	4	ab-alt	Open	High	1	0
8	4	ab-alt	Open	High	2	0
8	4	ab-alt	Open	High	3	0
8	4	ab-alt	Open	High	4	0
8	4	ab-alt	Open	High	5	0
8	4	ab-alt	Open	High	6	0
8	4	ab-alt	Open	High	7	0
8	4	ab-alt	Open	High	8	0
8	4	ab-alt	Open	High	9	0
8	4	ab-alt	Open	High	10	0
8	4	ab-alt	Open	High	11	0
8	4	ab-alt	Open	High	12	0
8	4	ab-alt	Open	High	13	0
8	4	ab-alt	Open	High	14	0
8	4	ab-alt	Open	High	15	0
9	4	ab-alt	Open	High	1	0
9	4	ab-alt	Open	High	2	0
9	4	ab-alt	Open	High	3	0
9	4	ab-alt	Open	High	4	0
9	4	ab-alt	Open	High	5	0
9	4	ab-alt	Open	High	6	0
9	4	ab-alt	Open	High	7	0
9	4	ab-alt	Open	High	8	0
9	4	ab-alt	Open	High	9	0
9	4	ab-alt	Open	High	10	0
9	4	ab-alt	Open	High	11	0
9	4	ab-alt	Open	High	12	0
9	4	ab-alt	Open	High	13	0
9	4	ab-alt	Open	High	14	0
9	4	ab-alt	Open	High	15	0
10	4	ab-alt	Open	High	1	0
10	4	ab-alt	Open	High	2	0
10	4	ab-alt	Open	High	3	0
10	4	ab-alt	Open	High	4	0
10	4	ab-alt	Open	High	5	0
10	4	ab-alt	Open	High	6	0
10	4	ab-alt	Open	High	7	0
10	4	ab-alt	Open	High	8	0
10	4	ab-alt	Open	High	9	0
10	4	ab-alt	Open	High	10	0
10	4	ab-alt	Open	High	11	0
10	4	ab-alt	Open	High	12	0
10	4	ab-alt	Open	High	13	0
10	4	ab-alt	Open	High	14	0
10	4	ab-alt	Open	High	15	0
11	4	ab-alt	Open	High	1	0
11	4	ab-alt	Open	High	2	0
11	4	ab-alt	Open	High	3	0
11	4	ab-alt	Open	High	4	0
11	4	ab-alt	Open	High	5	0
11	4	ab-alt	Open	High	6	0
11	4	ab-alt	Open	High	7	0
11	4	ab-alt	Open	High	8	0
11	4	ab-alt	Open	High	9	0
11	4	ab-alt	Open	High	10	0
11	4	ab-alt	Open	High	11	0
11	4	ab-alt	Open	High	12	0
11	4	ab-alt	Open	High	13	0
11	4	ab-alt	Open	High	14	0
11	4	ab-alt	Open	High	15	0
12	4	ab-alt	Open	High	1	0
12	4	ab-alt	Open	High	2	0
12	4	ab-alt	Open	High	3	0
12	4	ab-alt	Open	High	4	0
12	4	ab-alt	Open	High	5	0
12	4	ab-alt	Open	High	6	0
12	4	ab-alt	Open	High	7	0
12	4	ab-alt	Open	High	8	0
12	4	ab-alt	Open	High	9	0
12	4	ab-alt	Open	High	10	0
12	4	ab-alt	Open	High	11	0
12	4	ab-alt	Open	High	12	0
12	4	ab-alt	Open	High	13	0
12	4	ab-alt	Open	High	14	0
12	4	ab-alt	Open	High	15	0
13	4	ab-alt	Open	High	1	0
13	4	ab-alt	Open	High	2	0
13	4	ab-alt	Open	High	3	0
13	4	ab-alt	Open	High	4	0
13	4	ab-alt	Open	High	5	0
13	4	ab-alt	Open	High	6	0
13	4	ab-alt	Open	High	7	0
13	4	ab-alt	Open	High	8	0
13	4	ab-alt	Open	High	9	0
13	4	ab-alt	Open	High	10	0
13	4	ab-alt	Open	High	11	0
13	4	ab-alt	Open	High	12	0
13	4	ab-alt	Open	High	13	0
13	4	ab-alt	Open	High	14	0
13	4	ab-alt	Open	High	15	0
14	4	ab-alt	Open	High	1	0
14	4	ab-alt	Open	High	2	0
14	4	ab-alt	Open	High	3	0
14	4	ab-alt	Open	High	4	0
14	4	ab-alt	Open	High	5	0
14	4	ab-alt	Open	High	6	0
14	4	ab-alt	Open	High	7	0
14	4	ab-alt	Open	High	8	0
14	4	ab-alt	Open	High	9	0
14	4	ab-alt	Open	High	10	0
14	4	ab-alt	Open	High	11	0
14	4	ab-alt	Open	High	12	0
14	4	ab-alt	Open	High	13	0
14	4	ab-alt	Open	High	14	0
14	4	ab-alt	Open	High	15	1
1	5	ab-alt	Open	High	1	0
1	5	ab-alt	Open	High	2	0
1	5	ab-alt	Open	High	3	0
1	5	ab-alt	Open	High	4	0
1	5	ab-alt	Open	High	5	0
1	5	ab-alt	Open	High	6	0
1	5	ab-alt	Open	High	7	0
1	5	ab-alt	Open	High	8	0
1	5	ab-alt	Open	High	9	0
1	5	ab-alt	Open	High	10	0
1	5	ab-alt	Open	High	11	1
1	5	ab-alt	Open	High	12	1
1	5	ab-alt	Open	High	13	1
1	5	ab-alt	Open	High	14	1
1	5	ab-alt	Open	High	15	1
2	5	ab-alt	Open	High	1	0
2	5	ab-alt	Open	High	2	0
2	5	ab-alt	Open	High	3	0
2	5	ab-alt	Open	High	4	0
2	5	ab-alt	Open	High	5	0
2	5	ab-alt	Open	High	6	0
2	5	ab-alt	Open	High	7	0
2	5	ab-alt	Open	High	8	0
2	5	ab-alt	Open	High	9	0
2	5	ab-alt	Open	High	10	1
2	5	ab-alt	Open	High	11	1
2	5	ab-alt	Open	High	12	1
2	5	ab-alt	Open	High	13	1
2	5	ab-alt	Open	High	14	1
2	5	ab-alt	Open	High	15	1
3	5	ab-alt	Open	High	1	0
3	5	ab-alt	Open	High	2	0
3	5	ab-alt	Open	High	3	0
3	5	ab-alt	Open	High	4	0
3	5	ab-alt	Open	High	5	0
3	5	ab-alt	Open	High	6	0
3	5	ab-alt	Open	High	7	0
3	5	ab-alt	Open	High	8	0
3	5	ab-alt	Open	High	9	0
3	5	ab-alt	Open	High	10	0
3	5	ab-alt	Open	High	11	0
3	5	ab-alt	Open	High	12	0
3	5	ab-alt	Open	High	13	0
3	5	ab-alt	Open	High	14	0
3	5	ab-alt	Open	High	15	0
4	5	ab-alt	Open	High	1	0
4	5	ab-alt	Open	High	2	0
4	5	ab-alt	Open	High	3	0
4	5	ab-alt	Open	High	4	0
4	5	ab-alt	Open	High	5	1
4	5	ab-alt	Open	High	6	1
4	5	ab-alt	Open	High	7	1
4	5	ab-alt	Open	High	8	1
4	5	ab-alt	Open	High	9	1
4	5	ab-alt	Open	High	10	1
4	5	ab-alt	Open	High	11	1
4	5	ab-alt	Open	High	12	1
4	5	ab-alt	Open	High	13	1
4	5	ab-alt	Open	High	14	1
4	5	ab-alt	Open	High	15	1
5	5	ab-alt	Open	High	1	0
5	5	ab-alt	Open	High	2	0
5	5	ab-alt	Open	High	3	0
5	5	ab-alt	Open	High	4	0
5	5	ab-alt	Open	High	5	0
5	5	ab-alt	Open	High	6	0
5	5	ab-alt	Open	High	7	0
5	5	ab-alt	Open	High	8	0
5	5	ab-alt	Open	High	9	0
5	5	ab-alt	Open	High	10	0
5	5	ab-alt	Open	High	11	0
5	5	ab-alt	Open	High	12	1
5	5	ab-alt	Open	High	13	1
5	5	ab-alt	Open	High	14	1
5	5	ab-alt	Open	High	15	1
6	5	ab-alt	Open	High	1	0
6	5	ab-alt	Open	High	2	0
6	5	ab-alt	Open	High	3	0
6	5	ab-alt	Open	High	4	0
6	5	ab-alt	Open	High	5	0
6	5	ab-alt	Open	High	6	0
6	5	ab-alt	Open	High	7	0
6	5	ab-alt	Open	High	8	0
6	5	ab-alt	Open	High	9	0
6	5	ab-alt	Open	High	10	0
6	5	ab-alt	Open	High	11	0
6	5	ab-alt	Open	High	12	0
6	5	ab-alt	Open	High	13	0
6	5	ab-alt	Open	High	14	0
6	5	ab-alt	Open	High	15	0
7	5	ab-alt	Open	High	1	0
7	5	ab-alt	Open	High	2	0
7	5	ab-alt	Open	High	3	0
7	5	ab-alt	Open	High	4	0
7	5	ab-alt	Open	High	5	0
7	5	ab-alt	Open	High	6	0
7	5	ab-alt	Open	High	7	0
7	5	ab-alt	Open	High	8	0
7	5	ab-alt	Open	High	9	0
7	5	ab-alt	Open	High	10	0
7	5	ab-alt	Open	High	11	0
7	5	ab-alt	Open	High	12	0
7	5	ab-alt	Open	High	13	0
7	5	ab-alt	Open	High	14	0
7	5	ab-alt	Open	High	15	0
8	5	ab-alt	Open	High	1	0
8	5	ab-alt	Open	High	2	0
8	5	ab-alt	Open	High	3	0
8	5	ab-alt	Open	High	4	0
8	5	ab-alt	Open	High	5	1
8	5	ab-alt	Open	High	6	1
8	5	ab-alt	Open	High	7	1
8	5	ab-alt	Open	High	8	1
8	5	ab-alt	Open	High	9	1
8	5	ab-alt	Open	High	10	1
8	5	ab-alt	Open	High	11	1
8	5	ab-alt	Open	High	12	1
8	5	ab-alt	Open	High	13	1
8	5	ab-alt	Open	High	14	1
8	5	ab-alt	Open	High	15	1
9	5	ab-alt	Open	High	1	0
9	5	ab-alt	Open	High	2	0
9	5	ab-alt	Open	High	3	0
9	5	ab-alt	Open	High	4	0
9	5	ab-alt	Open	High	5	0
9	5	ab-alt	Open	High	6	0
9	5	ab-alt	Open	High	7	0
9	5	ab-alt	Open	High	8	0
9	5	ab-alt	Open	High	9	0
9	5	ab-alt	Open	High	10	0
9	5	ab-alt	Open	High	11	0
9	5	ab-alt	Open	High	12	0
9	5	ab-alt	Open	High	13	0
9	5	ab-alt	Open	High	14	0
9	5	ab-alt	Open	High	15	0
10	5	ab-alt	Open	High	1	0
10	5	ab-alt	Open	High	2	0
10	5	ab-alt	Open	High	3	0
10	5	ab-alt	Open	High	4	0
10	5	ab-alt	Open	High	5	1
10	5	ab-alt	Open	High	6	1
10	5	ab-alt	Open	High	7	1
10	5	ab-alt	Open	High	8	1
10	5	ab-alt	Open	High	9	1
10	5	ab-alt	Open	High	10	1
10	5	ab-alt	Open	High	11	1
10	5	ab-alt	Open	High	12	1
10	5	ab-alt	Open	High	13	1
10	5	ab-alt	Open	High	14	1
10	5	ab-alt	Open	High	15	1
11	5	ab-alt	Open	High	1	0
11	5	ab-alt	Open	High	2	0
11	5	ab-alt	Open	High	3	0
11	5	ab-alt	Open	High	4	0
11	5	ab-alt	Open	High	5	0
11	5	ab-alt	Open	High	6	0
11	5	ab-alt	Open	High	7	0
11	5	ab-alt	Open	High	8	0
11	5	ab-alt	Open	High	9	0
11	5	ab-alt	Open	High	10	0
11	5	ab-alt	Open	High	11	0
11	5	ab-alt	Open	High	12	0
11	5	ab-alt	Open	High	13	0
11	5	ab-alt	Open	High	14	0
11	5	ab-alt	Open	High	15	0
12	5	ab-alt	Open	High	1	0
12	5	ab-alt	Open	High	2	0
12	5	ab-alt	Open	High	3	0
12	5	ab-alt	Open	High	4	0
12	5	ab-alt	Open	High	5	1
12	5	ab-alt	Open	High	6	1
12	5	ab-alt	Open	High	7	1
12	5	ab-alt	Open	High	8	1
12	5	ab-alt	Open	High	9	1
12	5	ab-alt	Open	High	10	1
12	5	ab-alt	Open	High	11	1
12	5	ab-alt	Open	High	12	1
12	5	ab-alt	Open	High	13	1
12	5	ab-alt	Open	High	14	1
12	5	ab-alt	Open	High	15	1
1	6	ab-alt	Open	High	1	0
1	6	ab-alt	Open	High	2	0
1	6	ab-alt	Open	High	3	0
1	6	ab-alt	Open	High	4	0
1	6	ab-alt	Open	High	5	0
1	6	ab-alt	Open	High	6	0
1	6	ab-alt	Open	High	7	0
1	6	ab-alt	Open	High	8	0
1	6	ab-alt	Open	High	9	0
1	6	ab-alt	Open	High	10	0
1	6	ab-alt	Open	High	11	0
1	6	ab-alt	Open	High	12	0
1	6	ab-alt	Open	High	13	0
1	6	ab-alt	Open	High	14	0
1	6	ab-alt	Open	High	15	0
2	6	ab-alt	Open	High	1	0
2	6	ab-alt	Open	High	2	0
2	6	ab-alt	Open	High	3	0
2	6	ab-alt	Open	High	4	0
2	6	ab-alt	Open	High	5	0
2	6	ab-alt	Open	High	6	0
2	6	ab-alt	Open	High	7	0
2	6	ab-alt	Open	High	8	0
2	6	ab-alt	Open	High	9	0
2	6	ab-alt	Open	High	10	0
2	6	ab-alt	Open	High	11	0
2	6	ab-alt	Open	High	12	0
2	6	ab-alt	Open	High	13	0
2	6	ab-alt	Open	High	14	0
2	6	ab-alt	Open	High	15	0
3	6	ab-alt	Open	High	1	0
3	6	ab-alt	Open	High	2	0
3	6	ab-alt	Open	High	3	0
3	6	ab-alt	Open	High	4	0
3	6	ab-alt	Open	High	5	0
3	6	ab-alt	Open	High	6	0
3	6	ab-alt	Open	High	7	0
3	6	ab-alt	Open	High	8	0
3	6	ab-alt	Open	High	9	0
3	6	ab-alt	Open	High	10	0
3	6	ab-alt	Open	High	11	0
3	6	ab-alt	Open	High	12	0
3	6	ab-alt	Open	High	13	0
3	6	ab-alt	Open	High	14	0
3	6	ab-alt	Open	High	15	0
4	6	ab-alt	Open	High	1	0
4	6	ab-alt	Open	High	2	0
4	6	ab-alt	Open	High	3	0
4	6	ab-alt	Open	High	4	0
4	6	ab-alt	Open	High	5	0
4	6	ab-alt	Open	High	6	0
4	6	ab-alt	Open	High	7	0
4	6	ab-alt	Open	High	8	0
4	6	ab-alt	Open	High	9	0
4	6	ab-alt	Open	High	10	0
4	6	ab-alt	Open	High	11	0
4	6	ab-alt	Open	High	12	0
4	6	ab-alt	Open	High	13	0
4	6	ab-alt	Open	High	14	0
4	6	ab-alt	Open	High	15	0
5	6	ab-alt	Open	High	1	0
5	6	ab-alt	Open	High	2	0
5	6	ab-alt	Open	High	3	0
5	6	ab-alt	Open	High	4	0
5	6	ab-alt	Open	High	5	0
5	6	ab-alt	Open	High	6	0
5	6	ab-alt	Open	High	7	0
5	6	ab-alt	Open	High	8	1
5	6	ab-alt	Open	High	9	1
5	6	ab-alt	Open	High	10	1
5	6	ab-alt	Open	High	11	1
5	6	ab-alt	Open	High	12	1
5	6	ab-alt	Open	High	13	1
5	6	ab-alt	Open	High	14	1
5	6	ab-alt	Open	High	15	1
6	6	ab-alt	Open	High	1	0
6	6	ab-alt	Open	High	2	0
6	6	ab-alt	Open	High	3	0
6	6	ab-alt	Open	High	4	0
6	6	ab-alt	Open	High	5	0
6	6	ab-alt	Open	High	6	0
6	6	ab-alt	Open	High	7	1
6	6	ab-alt	Open	High	8	1
6	6	ab-alt	Open	High	9	1
6	6	ab-alt	Open	High	10	1
6	6	ab-alt	Open	High	11	1
6	6	ab-alt	Open	High	12	1
6	6	ab-alt	Open	High	13	1
6	6	ab-alt	Open	High	14	1
6	6	ab-alt	Open	High	15	1
7	6	ab-alt	Open	High	1	0
7	6	ab-alt	Open	High	2	0
7	6	ab-alt	Open	High	3	0
7	6	ab-alt	Open	High	4	0
7	6	ab-alt	Open	High	5	0
7	6	ab-alt	Open	High	6	0
7	6	ab-alt	Open	High	7	0
7	6	ab-alt	Open	High	8	1
7	6	ab-alt	Open	High	9	1
7	6	ab-alt	Open	High	10	1
7	6	ab-alt	Open	High	11	1
7	6	ab-alt	Open	High	12	1
7	6	ab-alt	Open	High	13	1
7	6	ab-alt	Open	High	14	1
7	6	ab-alt	Open	High	15	1
8	6	ab-alt	Open	High	1	0
8	6	ab-alt	Open	High	2	0
8	6	ab-alt	Open	High	3	0
8	6	ab-alt	Open	High	4	0
8	6	ab-alt	Open	High	5	0
8	6	ab-alt	Open	High	6	0
8	6	ab-alt	Open	High	7	0
8	6	ab-alt	Open	High	8	0
8	6	ab-alt	Open	High	9	0
8	6	ab-alt	Open	High	10	0
8	6	ab-alt	Open	High	11	0
8	6	ab-alt	Open	High	12	0
8	6	ab-alt	Open	High	13	0
8	6	ab-alt	Open	High	14	0
8	6	ab-alt	Open	High	15	0
9	6	ab-alt	Open	High	1	0
9	6	ab-alt	Open	High	2	0
9	6	ab-alt	Open	High	3	0
9	6	ab-alt	Open	High	4	0
9	6	ab-alt	Open	High	5	0
9	6	ab-alt	Open	High	6	0
9	6	ab-alt	Open	High	7	0
9	6	ab-alt	Open	High	8	1
9	6	ab-alt	Open	High	9	1
9	6	ab-alt	Open	High	10	1
9	6	ab-alt	Open	High	11	1
9	6	ab-alt	Open	High	12	1
9	6	ab-alt	Open	High	13	1
9	6	ab-alt	Open	High	14	1
9	6	ab-alt	Open	High	15	1
10	6	ab-alt	Open	High	1	0
10	6	ab-alt	Open	High	2	0
10	6	ab-alt	Open	High	3	0
10	6	ab-alt	Open	High	4	0
10	6	ab-alt	Open	High	5	0
10	6	ab-alt	Open	High	6	0
10	6	ab-alt	Open	High	7	0
10	6	ab-alt	Open	High	8	0
10	6	ab-alt	Open	High	9	0
10	6	ab-alt	Open	High	10	0
10	6	ab-alt	Open	High	11	0
10	6	ab-alt	Open	High	12	0
10	6	ab-alt	Open	High	13	0
10	6	ab-alt	Open	High	14	0
10	6	ab-alt	Open	High	15	0
11	6	ab-alt	Open	High	1	0
11	6	ab-alt	Open	High	2	0
11	6	ab-alt	Open	High	3	0
11	6	ab-alt	Open	High	4	0
11	6	ab-alt	Open	High	5	0
11	6	ab-alt	Open	High	6	0
11	6	ab-alt	Open	High	7	0
11	6	ab-alt	Open	High	8	0
11	6	ab-alt	Open	High	9	0
11	6	ab-alt	Open	High	10	0
11	6	ab-alt	Open	High	11	0
11	6	ab-alt	Open	High	12	0
11	6	ab-alt	Open	High	13	0
11	6	ab-alt	Open	High	14	0
11	6	ab-alt	Open	High	15	0
1	7	ab-alt	Open	High	1	0
1	7	ab-alt	Open	High	2	0
1	7	ab-alt	Open	High	3	0
1	7	ab-alt	Open	High	4	0
1	7	ab-alt	Open	High	5	0
1	7	ab-alt	Open	High	6	0
1	7	ab-alt	Open	High	7	0
1	7	ab-alt	Open	High	8	0
1	7	ab-alt	Open	High	9	0
1	7	ab-alt	Open	High	10	0
1	7	ab-alt	Open	High	11	0
1	7	ab-alt	Open	High	12	0
1	7	ab-alt	Open	High	13	0
1	7	ab-alt	Open	High	14	0
1	7	ab-alt	Open	High	15	0
2	7	ab-alt	Open	High	1	0
2	7	ab-alt	Open	High	2	0
2	7	ab-alt	Open	High	3	0
2	7	ab-alt	Open	High	4	0
2	7	ab-alt	Open	High	5	0
2	7	ab-alt	Open	High	6	0
2	7	ab-alt	Open	High	7	0
2	7	ab-alt	Open	High	8	0
2	7	ab-alt	Open	High	9	0
2	7	ab-alt	Open	High	10	0
2	7	ab-alt	Open	High	11	0
2	7	ab-alt	Open	High	12	0
2	7	ab-alt	Open	High	13	0
2	7	ab-alt	Open	High	14	0
2	7	ab-alt	Open	High	15	0
3	7	ab-alt	Open	High	1	0
3	7	ab-alt	Open	High	2	0
3	7	ab-alt	Open	High	3	0
3	7	ab-alt	Open	High	4	0
3	7	ab-alt	Open	High	5	0
3	7	ab-alt	Open	High	6	0
3	7	ab-alt	Open	High	7	0
3	7	ab-alt	Open	High	8	0
3	7	ab-alt	Open	High	9	0
3	7	ab-alt	Open	High	10	0
3	7	ab-alt	Open	High	11	0
3	7	ab-alt	Open	High	12	0
3	7	ab-alt	Open	High	13	0
3	7	ab-alt	Open	High	14	0
3	7	ab-alt	Open	High	15	0
4	7	ab-alt	Open	High	1	0
4	7	ab-alt	Open	High	2	0
4	7	ab-alt	Open	High	3	0
4	7	ab-alt	Open	High	4	0
4	7	ab-alt	Open	High	5	0
4	7	ab-alt	Open	High	6	0
4	7	ab-alt	Open	High	7	0
4	7	ab-alt	Open	High	8	0
4	7	ab-alt	Open	High	9	0
4	7	ab-alt	Open	High	10	0
4	7	ab-alt	Open	High	11	0
4	7	ab-alt	Open	High	12	0
4	7	ab-alt	Open	High	13	0
4	7	ab-alt	Open	High	14	0
4	7	ab-alt	Open	High	15	0
5	7	ab-alt	Open	High	1	0
5	7	ab-alt	Open	High	2	0
5	7	ab-alt	Open	High	3	0
5	7	ab-alt	Open	High	4	0
5	7	ab-alt	Open	High	5	0
5	7	ab-alt	Open	High	6	0
5	7	ab-alt	Open	High	7	0
5	7	ab-alt	Open	High	8	0
5	7	ab-alt	Open	High	9	0
5	7	ab-alt	Open	High	10	0
5	7	ab-alt	Open	High	11	0
5	7	ab-alt	Open	High	12	0
5	7	ab-alt	Open	High	13	0
5	7	ab-alt	Open	High	14	0
5	7	ab-alt	Open	High	15	0
6	7	ab-alt	Open	High	1	0
6	7	ab-alt	Open	High	2	0
6	7	ab-alt	Open	High	3	0
6	7	ab-alt	Open	High	4	0
6	7	ab-alt	Open	High	5	0
6	7	ab-alt	Open	High	6	0
6	7	ab-alt	Open	High	7	0
6	7	ab-alt	Open	High	8	0
6	7	ab-alt	Open	High	9	0
6	7	ab-alt	Open	High	10	0
6	7	ab-alt	Open	High	11	0
6	7	ab-alt	Open	High	12	0
6	7	ab-alt	Open	High	13	0
6	7	ab-alt	Open	High	14	0
6	7	ab-alt	Open	High	15	0
7	7	ab-alt	Open	High	1	0
7	7	ab-alt	Open	High	2	0
7	7	ab-alt	Open	High	3	0
7	7	ab-alt	Open	High	4	0
7	7	ab-alt	Open	High	5	0
7	7	ab-alt	Open	High	6	0
7	7	ab-alt	Open	High	7	0
7	7	ab-alt	Open	High	8	0
7	7	ab-alt	Open	High	9	0
7	7	ab-alt	Open	High	10	0
7	7	ab-alt	Open	High	11	0
7	7	ab-alt	Open	High	12	0
7	7	ab-alt	Open	High	13	0
7	7	ab-alt	Open	High	14	0
7	7	ab-alt	Open	High	15	0
1	8	ab-alt	Open	High	1	0
1	8	ab-alt	Open	High	2	0
1	8	ab-alt	Open	High	3	0
1	8	ab-alt	Open	High	4	0
1	8	ab-alt	Open	High	5	0
1	8	ab-alt	Open	High	6	0
1	8	ab-alt	Open	High	7	0
1	8	ab-alt	Open	High	8	0
1	8	ab-alt	Open	High	9	0
1	8	ab-alt	Open	High	10	0
1	8	ab-alt	Open	High	11	0
1	8	ab-alt	Open	High	12	0
1	8	ab-alt	Open	High	13	0
1	8	ab-alt	Open	High	14	0
1	8	ab-alt	Open	High	15	0
2	8	ab-alt	Open	High	1	0
2	8	ab-alt	Open	High	2	0
2	8	ab-alt	Open	High	3	0
2	8	ab-alt	Open	High	4	0
2	8	ab-alt	Open	High	5	0
2	8	ab-alt	Open	High	6	0
2	8	ab-alt	Open	High	7	0
2	8	ab-alt	Open	High	8	0
2	8	ab-alt	Open	High	9	0
2	8	ab-alt	Open	High	10	0
2	8	ab-alt	Open	High	11	0
2	8	ab-alt	Open	High	12	0
2	8	ab-alt	Open	High	13	0
2	8	ab-alt	Open	High	14	0
2	8	ab-alt	Open	High	15	0
3	8	ab-alt	Open	High	1	0
3	8	ab-alt	Open	High	2	0
3	8	ab-alt	Open	High	3	0
3	8	ab-alt	Open	High	4	0
3	8	ab-alt	Open	High	5	0
3	8	ab-alt	Open	High	6	0
3	8	ab-alt	Open	High	7	0
3	8	ab-alt	Open	High	8	0
3	8	ab-alt	Open	High	9	0
3	8	ab-alt	Open	High	10	0
3	8	ab-alt	Open	High	11	0
3	8	ab-alt	Open	High	12	0
3	8	ab-alt	Open	High	13	0
3	8	ab-alt	Open	High	14	0
3	8	ab-alt	Open	High	15	1
4	8	ab-alt	Open	High	1	0
4	8	ab-alt	Open	High	2	0
4	8	ab-alt	Open	High	3	0
4	8	ab-alt	Open	High	4	0
4	8	ab-alt	Open	High	5	0
4	8	ab-alt	Open	High	6	0
4	8	ab-alt	Open	High	7	0
4	8	ab-alt	Open	High	8	0
4	8	ab-alt	Open	High	9	0
4	8	ab-alt	Open	High	10	0
4	8	ab-alt	Open	High	11	0
4	8	ab-alt	Open	High	12	0
4	8	ab-alt	Open	High	13	0
4	8	ab-alt	Open	High	14	0
4	8	ab-alt	Open	High	15	1
5	8	ab-alt	Open	High	1	0
5	8	ab-alt	Open	High	2	0
5	8	ab-alt	Open	High	3	0
5	8	ab-alt	Open	High	4	0
5	8	ab-alt	Open	High	5	0
5	8	ab-alt	Open	High	6	0
5	8	ab-alt	Open	High	7	0
5	8	ab-alt	Open	High	8	0
5	8	ab-alt	Open	High	9	0
5	8	ab-alt	Open	High	10	0
5	8	ab-alt	Open	High	11	0
5	8	ab-alt	Open	High	12	0
5	8	ab-alt	Open	High	13	0
5	8	ab-alt	Open	High	14	0
5	8	ab-alt	Open	High	15	0
6	8	ab-alt	Open	High	1	0
6	8	ab-alt	Open	High	2	0
6	8	ab-alt	Open	High	3	0
6	8	ab-alt	Open	High	4	0
6	8	ab-alt	Open	High	5	0
6	8	ab-alt	Open	High	6	0
6	8	ab-alt	Open	High	7	0
6	8	ab-alt	Open	High	8	0
6	8	ab-alt	Open	High	9	0
6	8	ab-alt	Open	High	10	0
6	8	ab-alt	Open	High	11	0
6	8	ab-alt	Open	High	12	0
6	8	ab-alt	Open	High	13	0
6	8	ab-alt	Open	High	14	0
6	8	ab-alt	Open	High	15	0
7	8	ab-alt	Open	High	1	0
7	8	ab-alt	Open	High	2	0
7	8	ab-alt	Open	High	3	0
7	8	ab-alt	Open	High	4	0
7	8	ab-alt	Open	High	5	0
7	8	ab-alt	Open	High	6	0
7	8	ab-alt	Open	High	7	0
7	8	ab-alt	Open	High	8	0
7	8	ab-alt	Open	High	9	0
7	8	ab-alt	Open	High	10	0
7	8	ab-alt	Open	High	11	0
7	8	ab-alt	Open	High	12	0
7	8	ab-alt	Open	High	13	0
7	8	ab-alt	Open	High	14	0
7	8	ab-alt	Open	High	15	1
1	9	ab-alt	Open	High	1	0
1	9	ab-alt	Open	High	2	0
1	9	ab-alt	Open	High	3	0
1	9	ab-alt	Open	High	4	0
1	9	ab-alt	Open	High	5	0
1	9	ab-alt	Open	High	6	0
1	9	ab-alt	Open	High	7	0
1	9	ab-alt	Open	High	8	0
1	9	ab-alt	Open	High	9	0
1	9	ab-alt	Open	High	10	0
1	9	ab-alt	Open	High	11	0
1	9	ab-alt	Open	High	12	0
1	9	ab-alt	Open	High	13	0
1	9	ab-alt	Open	High	14	0
1	9	ab-alt	Open	High	15	0
2	9	ab-alt	Open	High	1	0
2	9	ab-alt	Open	High	2	0
2	9	ab-alt	Open	High	3	0
2	9	ab-alt	Open	High	4	0
2	9	ab-alt	Open	High	5	0
2	9	ab-alt	Open	High	6	0
2	9	ab-alt	Open	High	7	0
2	9	ab-alt	Open	High	8	0
2	9	ab-alt	Open	High	9	0
2	9	ab-alt	Open	High	10	0
2	9	ab-alt	Open	High	11	0
2	9	ab-alt	Open	High	12	0
2	9	ab-alt	Open	High	13	0
2	9	ab-alt	Open	High	14	0
2	9	ab-alt	Open	High	15	0
3	9	ab-alt	Open	High	1	0
3	9	ab-alt	Open	High	2	0
3	9	ab-alt	Open	High	3	0
3	9	ab-alt	Open	High	4	0
3	9	ab-alt	Open	High	5	0
3	9	ab-alt	Open	High	6	0
3	9	ab-alt	Open	High	7	0
3	9	ab-alt	Open	High	8	0
3	9	ab-alt	Open	High	9	0
3	9	ab-alt	Open	High	10	0
3	9	ab-alt	Open	High	11	0
3	9	ab-alt	Open	High	12	0
3	9	ab-alt	Open	High	13	0
3	9	ab-alt	Open	High	14	0
3	9	ab-alt	Open	High	15	0
1	10	ab-alt	Open	High	1	0
1	10	ab-alt	Open	High	2	0
1	10	ab-alt	Open	High	3	0
1	10	ab-alt	Open	High	4	0
1	10	ab-alt	Open	High	5	0
1	10	ab-alt	Open	High	6	0
1	10	ab-alt	Open	High	7	0
1	10	ab-alt	Open	High	8	0
1	10	ab-alt	Open	High	9	0
1	10	ab-alt	Open	High	10	0
1	10	ab-alt	Open	High	11	0
1	10	ab-alt	Open	High	12	0
1	10	ab-alt	Open	High	13	0
1	10	ab-alt	Open	High	14	0
1	10	ab-alt	Open	High	15	0
2	10	ab-alt	Open	High	1	0
2	10	ab-alt	Open	High	2	0
2	10	ab-alt	Open	High	3	0
2	10	ab-alt	Open	High	4	0
2	10	ab-alt	Open	High	5	0
2	10	ab-alt	Open	High	6	0
2	10	ab-alt	Open	High	7	0
2	10	ab-alt	Open	High	8	0
2	10	ab-alt	Open	High	9	0
2	10	ab-alt	Open	High	10	0
2	10	ab-alt	Open	High	11	0
2	10	ab-alt	Open	High	12	0
2	10	ab-alt	Open	High	13	0
2	10	ab-alt	Open	High	14	0
2	10	ab-alt	Open	High	15	0
3	10	ab-alt	Open	High	1	0
3	10	ab-alt	Open	High	2	0
3	10	ab-alt	Open	High	3	0
3	10	ab-alt	Open	High	4	0
3	10	ab-alt	Open	High	5	0
3	10	ab-alt	Open	High	6	0
3	10	ab-alt	Open	High	7	0
3	10	ab-alt	Open	High	8	0
3	10	ab-alt	Open	High	9	0
3	10	ab-alt	Open	High	10	0
3	10	ab-alt	Open	High	11	0
3	10	ab-alt	Open	High	12	0
3	10	ab-alt	Open	High	13	0
3	10	ab-alt	Open	High	14	0
3	10	ab-alt	Open	High	15	0
4	10	ab-alt	Open	High	1	0
4	10	ab-alt	Open	High	2	0
4	10	ab-alt	Open	High	3	0
4	10	ab-alt	Open	High	4	0
4	10	ab-alt	Open	High	5	0
4	10	ab-alt	Open	High	6	0
4	10	ab-alt	Open	High	7	0
4	10	ab-alt	Open	High	8	0
4	10	ab-alt	Open	High	9	0
4	10	ab-alt	Open	High	10	0
4	10	ab-alt	Open	High	11	1
4	10	ab-alt	Open	High	12	1
4	10	ab-alt	Open	High	13	1
4	10	ab-alt	Open	High	14	1
4	10	ab-alt	Open	High	15	1
5	10	ab-alt	Open	High	1	0
5	10	ab-alt	Open	High	2	0
5	10	ab-alt	Open	High	3	0
5	10	ab-alt	Open	High	4	0
5	10	ab-alt	Open	High	5	0
5	10	ab-alt	Open	High	6	0
5	10	ab-alt	Open	High	7	0
5	10	ab-alt	Open	High	8	0
5	10	ab-alt	Open	High	9	0
5	10	ab-alt	Open	High	10	0
5	10	ab-alt	Open	High	11	1
5	10	ab-alt	Open	High	12	1
5	10	ab-alt	Open	High	13	1
5	10	ab-alt	Open	High	14	1
5	10	ab-alt	Open	High	15	1
6	10	ab-alt	Open	High	1	0
6	10	ab-alt	Open	High	2	0
6	10	ab-alt	Open	High	3	0
6	10	ab-alt	Open	High	4	0
6	10	ab-alt	Open	High	5	0
6	10	ab-alt	Open	High	6	0
6	10	ab-alt	Open	High	7	0
6	10	ab-alt	Open	High	8	0
6	10	ab-alt	Open	High	9	0
6	10	ab-alt	Open	High	10	0
6	10	ab-alt	Open	High	11	1
6	10	ab-alt	Open	High	12	1
6	10	ab-alt	Open	High	13	1
6	10	ab-alt	Open	High	14	1
6	10	ab-alt	Open	High	15	1
7	10	ab-alt	Open	High	1	0
7	10	ab-alt	Open	High	2	0
7	10	ab-alt	Open	High	3	0
7	10	ab-alt	Open	High	4	0
7	10	ab-alt	Open	High	5	0
7	10	ab-alt	Open	High	6	0
7	10	ab-alt	Open	High	7	0
7	10	ab-alt	Open	High	8	0
7	10	ab-alt	Open	High	9	0
7	10	ab-alt	Open	High	10	1
7	10	ab-alt	Open	High	11	1
7	10	ab-alt	Open	High	12	1
7	10	ab-alt	Open	High	13	1
7	10	ab-alt	Open	High	14	1
7	10	ab-alt	Open	High	15	1
8	10	ab-alt	Open	High	1	0
8	10	ab-alt	Open	High	2	0
8	10	ab-alt	Open	High	3	0
8	10	ab-alt	Open	High	4	0
8	10	ab-alt	Open	High	5	0
8	10	ab-alt	Open	High	6	0
8	10	ab-alt	Open	High	7	0
8	10	ab-alt	Open	High	8	0
8	10	ab-alt	Open	High	9	0
8	10	ab-alt	Open	High	10	1
8	10	ab-alt	Open	High	11	1
8	10	ab-alt	Open	High	12	1
8	10	ab-alt	Open	High	13	1
8	10	ab-alt	Open	High	14	1
8	10	ab-alt	Open	High	15	1
9	10	ab-alt	Open	High	1	0
9	10	ab-alt	Open	High	2	0
9	10	ab-alt	Open	High	3	0
9	10	ab-alt	Open	High	4	0
9	10	ab-alt	Open	High	5	0
9	10	ab-alt	Open	High	6	0
9	10	ab-alt	Open	High	7	0
9	10	ab-alt	Open	High	8	0
9	10	ab-alt	Open	High	9	0
9	10	ab-alt	Open	High	10	0
9	10	ab-alt	Open	High	11	0
9	10	ab-alt	Open	High	12	0
9	10	ab-alt	Open	High	13	0
9	10	ab-alt	Open	High	14	0
9	10	ab-alt	Open	High	15	0
10	10	ab-alt	Open	High	1	0
10	10	ab-alt	Open	High	2	0
10	10	ab-alt	Open	High	3	0
10	10	ab-alt	Open	High	4	0
10	10	ab-alt	Open	High	5	0
10	10	ab-alt	Open	High	6	0
10	10	ab-alt	Open	High	7	0
10	10	ab-alt	Open	High	8	0
10	10	ab-alt	Open	High	9	0
10	10	ab-alt	Open	High	10	0
10	10	ab-alt	Open	High	11	0
10	10	ab-alt	Open	High	12	0
10	10	ab-alt	Open	High	13	0
10	10	ab-alt	Open	High	14	0
10	10	ab-alt	Open	High	15	0
11	10	ab-alt	Open	High	1	0
11	10	ab-alt	Open	High	2	0
11	10	ab-alt	Open	High	3	0
11	10	ab-alt	Open	High	4	0
11	10	ab-alt	Open	High	5	0
11	10	ab-alt	Open	High	6	0
11	10	ab-alt	Open	High	7	0
11	10	ab-alt	Open	High	8	0
11	10	ab-alt	Open	High	9	0
11	10	ab-alt	Open	High	10	0
11	10	ab-alt	Open	High	11	1
11	10	ab-alt	Open	High	12	1
11	10	ab-alt	Open	High	13	1
11	10	ab-alt	Open	High	14	1
11	10	ab-alt	Open	High	15	1
12	10	ab-alt	Open	High	1	0
12	10	ab-alt	Open	High	2	0
12	10	ab-alt	Open	High	3	0
12	10	ab-alt	Open	High	4	0
12	10	ab-alt	Open	High	5	0
12	10	ab-alt	Open	High	6	0
12	10	ab-alt	Open	High	7	0
12	10	ab-alt	Open	High	8	0
12	10	ab-alt	Open	High	9	0
12	10	ab-alt	Open	High	10	0
12	10	ab-alt	Open	High	11	0
12	10	ab-alt	Open	High	12	0
12	10	ab-alt	Open	High	13	0
12	10	ab-alt	Open	High	14	0
12	10	ab-alt	Open	High	15	0
1	1	ab-baj	Open	Low	1	0
1	1	ab-baj	Open	Low	2	0
1	1	ab-baj	Open	Low	3	0
1	1	ab-baj	Open	Low	4	0
1	1	ab-baj	Open	Low	5	0
1	1	ab-baj	Open	Low	6	0
1	1	ab-baj	Open	Low	7	0
1	1	ab-baj	Open	Low	8	0
1	1	ab-baj	Open	Low	9	0
1	1	ab-baj	Open	Low	10	0
1	1	ab-baj	Open	Low	11	0
1	1	ab-baj	Open	Low	12	0
1	1	ab-baj	Open	Low	13	0
1	1	ab-baj	Open	Low	14	0
1	1	ab-baj	Open	Low	15	0
2	1	ab-baj	Open	Low	1	0
2	1	ab-baj	Open	Low	2	0
2	1	ab-baj	Open	Low	3	0
2	1	ab-baj	Open	Low	4	0
2	1	ab-baj	Open	Low	5	0
2	1	ab-baj	Open	Low	6	0
2	1	ab-baj	Open	Low	7	0
2	1	ab-baj	Open	Low	8	0
2	1	ab-baj	Open	Low	9	0
2	1	ab-baj	Open	Low	10	0
2	1	ab-baj	Open	Low	11	0
2	1	ab-baj	Open	Low	12	0
2	1	ab-baj	Open	Low	13	0
2	1	ab-baj	Open	Low	14	0
2	1	ab-baj	Open	Low	15	1
3	1	ab-baj	Open	Low	1	0
3	1	ab-baj	Open	Low	2	0
3	1	ab-baj	Open	Low	3	0
3	1	ab-baj	Open	Low	4	0
3	1	ab-baj	Open	Low	5	0
3	1	ab-baj	Open	Low	6	0
3	1	ab-baj	Open	Low	7	0
3	1	ab-baj	Open	Low	8	0
3	1	ab-baj	Open	Low	9	0
3	1	ab-baj	Open	Low	10	0
3	1	ab-baj	Open	Low	11	1
3	1	ab-baj	Open	Low	12	1
3	1	ab-baj	Open	Low	13	1
3	1	ab-baj	Open	Low	14	1
3	1	ab-baj	Open	Low	15	1
4	1	ab-baj	Open	Low	1	0
4	1	ab-baj	Open	Low	2	0
4	1	ab-baj	Open	Low	3	0
4	1	ab-baj	Open	Low	4	0
4	1	ab-baj	Open	Low	5	0
4	1	ab-baj	Open	Low	6	0
4	1	ab-baj	Open	Low	7	0
4	1	ab-baj	Open	Low	8	1
4	1	ab-baj	Open	Low	9	1
4	1	ab-baj	Open	Low	10	1
4	1	ab-baj	Open	Low	11	1
4	1	ab-baj	Open	Low	12	1
4	1	ab-baj	Open	Low	13	1
4	1	ab-baj	Open	Low	14	1
4	1	ab-baj	Open	Low	15	1
5	1	ab-baj	Open	Low	1	0
5	1	ab-baj	Open	Low	2	0
5	1	ab-baj	Open	Low	3	0
5	1	ab-baj	Open	Low	4	0
5	1	ab-baj	Open	Low	5	0
5	1	ab-baj	Open	Low	6	0
5	1	ab-baj	Open	Low	7	0
5	1	ab-baj	Open	Low	8	0
5	1	ab-baj	Open	Low	9	0
5	1	ab-baj	Open	Low	10	0
5	1	ab-baj	Open	Low	11	0
5	1	ab-baj	Open	Low	12	0
5	1	ab-baj	Open	Low	13	0
5	1	ab-baj	Open	Low	14	0
5	1	ab-baj	Open	Low	15	1
6	1	ab-baj	Open	Low	1	0
6	1	ab-baj	Open	Low	2	0
6	1	ab-baj	Open	Low	3	0
6	1	ab-baj	Open	Low	4	0
6	1	ab-baj	Open	Low	5	0
6	1	ab-baj	Open	Low	6	0
6	1	ab-baj	Open	Low	7	0
6	1	ab-baj	Open	Low	8	0
6	1	ab-baj	Open	Low	9	0
6	1	ab-baj	Open	Low	10	0
6	1	ab-baj	Open	Low	11	0
6	1	ab-baj	Open	Low	12	0
6	1	ab-baj	Open	Low	13	0
6	1	ab-baj	Open	Low	14	0
6	1	ab-baj	Open	Low	15	1
7	1	ab-baj	Open	Low	1	0
7	1	ab-baj	Open	Low	2	0
7	1	ab-baj	Open	Low	3	0
7	1	ab-baj	Open	Low	4	0
7	1	ab-baj	Open	Low	5	0
7	1	ab-baj	Open	Low	6	1
7	1	ab-baj	Open	Low	7	1
7	1	ab-baj	Open	Low	8	1
7	1	ab-baj	Open	Low	9	1
7	1	ab-baj	Open	Low	10	1
7	1	ab-baj	Open	Low	11	1
7	1	ab-baj	Open	Low	12	1
7	1	ab-baj	Open	Low	13	1
7	1	ab-baj	Open	Low	14	1
7	1	ab-baj	Open	Low	15	1
8	1	ab-baj	Open	Low	1	0
8	1	ab-baj	Open	Low	2	0
8	1	ab-baj	Open	Low	3	0
8	1	ab-baj	Open	Low	4	0
8	1	ab-baj	Open	Low	5	0
8	1	ab-baj	Open	Low	6	0
8	1	ab-baj	Open	Low	7	0
8	1	ab-baj	Open	Low	8	1
8	1	ab-baj	Open	Low	9	1
8	1	ab-baj	Open	Low	10	1
8	1	ab-baj	Open	Low	11	1
8	1	ab-baj	Open	Low	12	1
8	1	ab-baj	Open	Low	13	1
8	1	ab-baj	Open	Low	14	1
8	1	ab-baj	Open	Low	15	1
9	1	ab-baj	Open	Low	1	0
9	1	ab-baj	Open	Low	2	0
9	1	ab-baj	Open	Low	3	0
9	1	ab-baj	Open	Low	4	0
9	1	ab-baj	Open	Low	5	0
9	1	ab-baj	Open	Low	6	0
9	1	ab-baj	Open	Low	7	1
9	1	ab-baj	Open	Low	8	1
9	1	ab-baj	Open	Low	9	1
9	1	ab-baj	Open	Low	10	1
9	1	ab-baj	Open	Low	11	1
9	1	ab-baj	Open	Low	12	1
9	1	ab-baj	Open	Low	13	1
9	1	ab-baj	Open	Low	14	1
9	1	ab-baj	Open	Low	15	1
10	1	ab-baj	Open	Low	1	0
10	1	ab-baj	Open	Low	2	0
10	1	ab-baj	Open	Low	3	0
10	1	ab-baj	Open	Low	4	0
10	1	ab-baj	Open	Low	5	0
10	1	ab-baj	Open	Low	6	0
10	1	ab-baj	Open	Low	7	0
10	1	ab-baj	Open	Low	8	0
10	1	ab-baj	Open	Low	9	0
10	1	ab-baj	Open	Low	10	0
10	1	ab-baj	Open	Low	11	0
10	1	ab-baj	Open	Low	12	0
10	1	ab-baj	Open	Low	13	0
10	1	ab-baj	Open	Low	14	0
10	1	ab-baj	Open	Low	15	1
11	1	ab-baj	Open	Low	1	0
11	1	ab-baj	Open	Low	2	0
11	1	ab-baj	Open	Low	3	0
11	1	ab-baj	Open	Low	4	0
11	1	ab-baj	Open	Low	5	0
11	1	ab-baj	Open	Low	6	0
11	1	ab-baj	Open	Low	7	0
11	1	ab-baj	Open	Low	8	0
11	1	ab-baj	Open	Low	9	0
11	1	ab-baj	Open	Low	10	0
11	1	ab-baj	Open	Low	11	1
11	1	ab-baj	Open	Low	12	1
11	1	ab-baj	Open	Low	13	1
11	1	ab-baj	Open	Low	14	1
11	1	ab-baj	Open	Low	15	1
1	2	ab-baj	Open	Low	1	0
1	2	ab-baj	Open	Low	2	0
1	2	ab-baj	Open	Low	3	0
1	2	ab-baj	Open	Low	4	0
1	2	ab-baj	Open	Low	5	1
1	2	ab-baj	Open	Low	6	1
1	2	ab-baj	Open	Low	7	1
1	2	ab-baj	Open	Low	8	1
1	2	ab-baj	Open	Low	9	1
1	2	ab-baj	Open	Low	10	1
1	2	ab-baj	Open	Low	11	1
1	2	ab-baj	Open	Low	12	1
1	2	ab-baj	Open	Low	13	1
1	2	ab-baj	Open	Low	14	1
1	2	ab-baj	Open	Low	15	1
2	2	ab-baj	Open	Low	1	0
2	2	ab-baj	Open	Low	2	0
2	2	ab-baj	Open	Low	3	0
2	2	ab-baj	Open	Low	4	0
2	2	ab-baj	Open	Low	5	1
2	2	ab-baj	Open	Low	6	1
2	2	ab-baj	Open	Low	7	1
2	2	ab-baj	Open	Low	8	1
2	2	ab-baj	Open	Low	9	1
2	2	ab-baj	Open	Low	10	1
2	2	ab-baj	Open	Low	11	1
2	2	ab-baj	Open	Low	12	1
2	2	ab-baj	Open	Low	13	1
2	2	ab-baj	Open	Low	14	1
2	2	ab-baj	Open	Low	15	1
3	2	ab-baj	Open	Low	1	0
3	2	ab-baj	Open	Low	2	0
3	2	ab-baj	Open	Low	3	0
3	2	ab-baj	Open	Low	4	0
3	2	ab-baj	Open	Low	5	1
3	2	ab-baj	Open	Low	6	1
3	2	ab-baj	Open	Low	7	1
3	2	ab-baj	Open	Low	8	1
3	2	ab-baj	Open	Low	9	1
3	2	ab-baj	Open	Low	10	1
3	2	ab-baj	Open	Low	11	1
3	2	ab-baj	Open	Low	12	1
3	2	ab-baj	Open	Low	13	1
3	2	ab-baj	Open	Low	14	1
3	2	ab-baj	Open	Low	15	1
4	2	ab-baj	Open	Low	1	0
4	2	ab-baj	Open	Low	2	0
4	2	ab-baj	Open	Low	3	0
4	2	ab-baj	Open	Low	4	0
4	2	ab-baj	Open	Low	5	0
4	2	ab-baj	Open	Low	6	0
4	2	ab-baj	Open	Low	7	0
4	2	ab-baj	Open	Low	8	1
4	2	ab-baj	Open	Low	9	1
4	2	ab-baj	Open	Low	10	1
4	2	ab-baj	Open	Low	11	1
4	2	ab-baj	Open	Low	12	1
4	2	ab-baj	Open	Low	13	1
4	2	ab-baj	Open	Low	14	1
4	2	ab-baj	Open	Low	15	1
5	2	ab-baj	Open	Low	1	0
5	2	ab-baj	Open	Low	2	0
5	2	ab-baj	Open	Low	3	0
5	2	ab-baj	Open	Low	4	0
5	2	ab-baj	Open	Low	5	0
5	2	ab-baj	Open	Low	6	0
5	2	ab-baj	Open	Low	7	0
5	2	ab-baj	Open	Low	8	1
5	2	ab-baj	Open	Low	9	1
5	2	ab-baj	Open	Low	10	1
5	2	ab-baj	Open	Low	11	1
5	2	ab-baj	Open	Low	12	1
5	2	ab-baj	Open	Low	13	1
5	2	ab-baj	Open	Low	14	1
5	2	ab-baj	Open	Low	15	1
6	2	ab-baj	Open	Low	1	0
6	2	ab-baj	Open	Low	2	0
6	2	ab-baj	Open	Low	3	0
6	2	ab-baj	Open	Low	4	0
6	2	ab-baj	Open	Low	5	0
6	2	ab-baj	Open	Low	6	0
6	2	ab-baj	Open	Low	7	0
6	2	ab-baj	Open	Low	8	1
6	2	ab-baj	Open	Low	9	1
6	2	ab-baj	Open	Low	10	1
6	2	ab-baj	Open	Low	11	1
6	2	ab-baj	Open	Low	12	1
6	2	ab-baj	Open	Low	13	1
6	2	ab-baj	Open	Low	14	1
6	2	ab-baj	Open	Low	15	1
7	2	ab-baj	Open	Low	1	0
7	2	ab-baj	Open	Low	2	0
7	2	ab-baj	Open	Low	3	0
7	2	ab-baj	Open	Low	4	1
7	2	ab-baj	Open	Low	5	1
7	2	ab-baj	Open	Low	6	1
7	2	ab-baj	Open	Low	7	1
7	2	ab-baj	Open	Low	8	1
7	2	ab-baj	Open	Low	9	1
7	2	ab-baj	Open	Low	10	1
7	2	ab-baj	Open	Low	11	1
7	2	ab-baj	Open	Low	12	1
7	2	ab-baj	Open	Low	13	1
7	2	ab-baj	Open	Low	14	1
7	2	ab-baj	Open	Low	15	1
8	2	ab-baj	Open	Low	1	0
8	2	ab-baj	Open	Low	2	0
8	2	ab-baj	Open	Low	3	0
8	2	ab-baj	Open	Low	4	0
8	2	ab-baj	Open	Low	5	0
8	2	ab-baj	Open	Low	6	0
8	2	ab-baj	Open	Low	7	0
8	2	ab-baj	Open	Low	8	1
8	2	ab-baj	Open	Low	9	1
8	2	ab-baj	Open	Low	10	1
8	2	ab-baj	Open	Low	11	1
8	2	ab-baj	Open	Low	12	1
8	2	ab-baj	Open	Low	13	1
8	2	ab-baj	Open	Low	14	1
8	2	ab-baj	Open	Low	15	1
9	2	ab-baj	Open	Low	1	0
9	2	ab-baj	Open	Low	2	0
9	2	ab-baj	Open	Low	3	0
9	2	ab-baj	Open	Low	4	0
9	2	ab-baj	Open	Low	5	0
9	2	ab-baj	Open	Low	6	0
9	2	ab-baj	Open	Low	7	0
9	2	ab-baj	Open	Low	8	1
9	2	ab-baj	Open	Low	9	1
9	2	ab-baj	Open	Low	10	1
9	2	ab-baj	Open	Low	11	1
9	2	ab-baj	Open	Low	12	1
9	2	ab-baj	Open	Low	13	1
9	2	ab-baj	Open	Low	14	1
9	2	ab-baj	Open	Low	15	1
10	2	ab-baj	Open	Low	1	0
10	2	ab-baj	Open	Low	2	0
10	2	ab-baj	Open	Low	3	0
10	2	ab-baj	Open	Low	4	0
10	2	ab-baj	Open	Low	5	0
10	2	ab-baj	Open	Low	6	0
10	2	ab-baj	Open	Low	7	0
10	2	ab-baj	Open	Low	8	0
10	2	ab-baj	Open	Low	9	0
10	2	ab-baj	Open	Low	10	0
10	2	ab-baj	Open	Low	11	0
10	2	ab-baj	Open	Low	12	0
10	2	ab-baj	Open	Low	13	0
10	2	ab-baj	Open	Low	14	0
10	2	ab-baj	Open	Low	15	1
11	2	ab-baj	Open	Low	1	0
11	2	ab-baj	Open	Low	2	0
11	2	ab-baj	Open	Low	3	0
11	2	ab-baj	Open	Low	4	0
11	2	ab-baj	Open	Low	5	0
11	2	ab-baj	Open	Low	6	0
11	2	ab-baj	Open	Low	7	0
11	2	ab-baj	Open	Low	8	0
11	2	ab-baj	Open	Low	9	0
11	2	ab-baj	Open	Low	10	0
11	2	ab-baj	Open	Low	11	0
11	2	ab-baj	Open	Low	12	0
11	2	ab-baj	Open	Low	13	0
11	2	ab-baj	Open	Low	14	1
11	2	ab-baj	Open	Low	15	1
1	3	ab-baj	Open	Low	1	0
1	3	ab-baj	Open	Low	2	0
1	3	ab-baj	Open	Low	3	0
1	3	ab-baj	Open	Low	4	0
1	3	ab-baj	Open	Low	5	0
1	3	ab-baj	Open	Low	6	0
1	3	ab-baj	Open	Low	7	0
1	3	ab-baj	Open	Low	8	1
1	3	ab-baj	Open	Low	9	1
1	3	ab-baj	Open	Low	10	1
1	3	ab-baj	Open	Low	11	1
1	3	ab-baj	Open	Low	12	1
1	3	ab-baj	Open	Low	13	1
1	3	ab-baj	Open	Low	14	1
1	3	ab-baj	Open	Low	15	1
2	3	ab-baj	Open	Low	1	0
2	3	ab-baj	Open	Low	2	0
2	3	ab-baj	Open	Low	3	0
2	3	ab-baj	Open	Low	4	0
2	3	ab-baj	Open	Low	5	0
2	3	ab-baj	Open	Low	6	0
2	3	ab-baj	Open	Low	7	0
2	3	ab-baj	Open	Low	8	1
2	3	ab-baj	Open	Low	9	1
2	3	ab-baj	Open	Low	10	1
2	3	ab-baj	Open	Low	11	1
2	3	ab-baj	Open	Low	12	1
2	3	ab-baj	Open	Low	13	1
2	3	ab-baj	Open	Low	14	1
2	3	ab-baj	Open	Low	15	1
3	3	ab-baj	Open	Low	1	0
3	3	ab-baj	Open	Low	2	0
3	3	ab-baj	Open	Low	3	0
3	3	ab-baj	Open	Low	4	0
3	3	ab-baj	Open	Low	5	0
3	3	ab-baj	Open	Low	6	0
3	3	ab-baj	Open	Low	7	1
3	3	ab-baj	Open	Low	8	1
3	3	ab-baj	Open	Low	9	1
3	3	ab-baj	Open	Low	10	1
3	3	ab-baj	Open	Low	11	1
3	3	ab-baj	Open	Low	12	1
3	3	ab-baj	Open	Low	13	1
3	3	ab-baj	Open	Low	14	1
3	3	ab-baj	Open	Low	15	1
4	3	ab-baj	Open	Low	1	0
4	3	ab-baj	Open	Low	2	0
4	3	ab-baj	Open	Low	3	0
4	3	ab-baj	Open	Low	4	0
4	3	ab-baj	Open	Low	5	1
4	3	ab-baj	Open	Low	6	1
4	3	ab-baj	Open	Low	7	1
4	3	ab-baj	Open	Low	8	1
4	3	ab-baj	Open	Low	9	1
4	3	ab-baj	Open	Low	10	1
4	3	ab-baj	Open	Low	11	1
4	3	ab-baj	Open	Low	12	1
4	3	ab-baj	Open	Low	13	1
4	3	ab-baj	Open	Low	14	1
4	3	ab-baj	Open	Low	15	1
5	3	ab-baj	Open	Low	1	0
5	3	ab-baj	Open	Low	2	0
5	3	ab-baj	Open	Low	3	0
5	3	ab-baj	Open	Low	4	0
5	3	ab-baj	Open	Low	5	0
5	3	ab-baj	Open	Low	6	0
5	3	ab-baj	Open	Low	7	0
5	3	ab-baj	Open	Low	8	0
5	3	ab-baj	Open	Low	9	1
5	3	ab-baj	Open	Low	10	1
5	3	ab-baj	Open	Low	11	1
5	3	ab-baj	Open	Low	12	1
5	3	ab-baj	Open	Low	13	1
5	3	ab-baj	Open	Low	14	1
5	3	ab-baj	Open	Low	15	1
1	3	ab-baj	Open	Low	1	0
1	3	ab-baj	Open	Low	2	0
1	3	ab-baj	Open	Low	3	0
1	3	ab-baj	Open	Low	4	0
1	3	ab-baj	Open	Low	5	0
1	3	ab-baj	Open	Low	6	0
1	3	ab-baj	Open	Low	7	0
1	3	ab-baj	Open	Low	8	0
1	3	ab-baj	Open	Low	9	0
1	3	ab-baj	Open	Low	10	0
1	3	ab-baj	Open	Low	11	0
1	3	ab-baj	Open	Low	12	0
1	3	ab-baj	Open	Low	13	0
1	3	ab-baj	Open	Low	14	0
1	3	ab-baj	Open	Low	15	0
2	3	ab-baj	Open	Low	1	0
2	3	ab-baj	Open	Low	2	0
2	3	ab-baj	Open	Low	3	0
2	3	ab-baj	Open	Low	4	0
2	3	ab-baj	Open	Low	5	0
2	3	ab-baj	Open	Low	6	0
2	3	ab-baj	Open	Low	7	0
2	3	ab-baj	Open	Low	8	1
2	3	ab-baj	Open	Low	9	1
2	3	ab-baj	Open	Low	10	1
2	3	ab-baj	Open	Low	11	1
2	3	ab-baj	Open	Low	12	1
2	3	ab-baj	Open	Low	13	1
2	3	ab-baj	Open	Low	14	1
2	3	ab-baj	Open	Low	15	1
3	3	ab-baj	Open	Low	1	0
3	3	ab-baj	Open	Low	2	0
3	3	ab-baj	Open	Low	3	0
3	3	ab-baj	Open	Low	4	0
3	3	ab-baj	Open	Low	5	0
3	3	ab-baj	Open	Low	6	0
3	3	ab-baj	Open	Low	7	0
3	3	ab-baj	Open	Low	8	0
3	3	ab-baj	Open	Low	9	0
3	3	ab-baj	Open	Low	10	0
3	3	ab-baj	Open	Low	11	0
3	3	ab-baj	Open	Low	12	0
3	3	ab-baj	Open	Low	13	0
3	3	ab-baj	Open	Low	14	0
3	3	ab-baj	Open	Low	15	0
4	3	ab-baj	Open	Low	1	0
4	3	ab-baj	Open	Low	2	0
4	3	ab-baj	Open	Low	3	0
4	3	ab-baj	Open	Low	4	0
4	3	ab-baj	Open	Low	5	0
4	3	ab-baj	Open	Low	6	0
4	3	ab-baj	Open	Low	7	0
4	3	ab-baj	Open	Low	8	0
4	3	ab-baj	Open	Low	9	0
4	3	ab-baj	Open	Low	10	0
4	3	ab-baj	Open	Low	11	0
4	3	ab-baj	Open	Low	12	0
4	3	ab-baj	Open	Low	13	0
4	3	ab-baj	Open	Low	14	0
4	3	ab-baj	Open	Low	15	0
5	3	ab-baj	Open	Low	1	0
5	3	ab-baj	Open	Low	2	0
5	3	ab-baj	Open	Low	3	0
5	3	ab-baj	Open	Low	4	0
5	3	ab-baj	Open	Low	5	0
5	3	ab-baj	Open	Low	6	0
5	3	ab-baj	Open	Low	7	0
5	3	ab-baj	Open	Low	8	0
5	3	ab-baj	Open	Low	9	0
5	3	ab-baj	Open	Low	10	0
5	3	ab-baj	Open	Low	11	0
[truncated: 3,799 more rows]

## Sheet: CercidiumGermin
Precipitation	Microsite	Germ
Low	Open	2
Low	Open	1
Low	Open	0
Low	Open	2
Low	Shade	3
Low	Shade	1
Low	Shade	0
Low	Shade	4
High	Open	2
High	Open	2
High	Open	0
High	Open	2
High	Shade	2
High	Shade	2
High	Shade	1
High	Shade	2

## Sheet: CercidiumSurvival
#	COD	REPLICA	Factor		Survival
					Month 1									Month 2							Survival
			Precipitation	Radiation	2	5	8	11	14	18	21	25	28	2	5	9	12	16			Individuo	Time	Censored	Microsite	Precipitation
1	B1	2	Low	Open	0	0	0	0	0	0	2	2	2	1	1	1	1	1			1	26	0	Open	Low
2	C4	4	Low	Open	0	0	0	0	0	0	1	1	1	1	1	1	1	0			2	8	1	Open	Low
3	D2	9	Low	Open	0	0	0	0	0	0	0	0	0	0	0	0	0	0			3	22	1	Open	Low
4	D3	10	Low	Open	0	0	0	1	1	1	2	2	0	1	1	0	0	0			4	15	1	Open	Low
5	A1	1	Low	Shade	0	0	0	1	2	2	2	2	0	3	2	0	0	0			5	5	1	Open	Low
6	A3	2	Low	Shade	0	0	0	0	0	0	1	1	1	1	1	0	0	0			6	4	1	Open	Low
7	B2	3	Low	Shade	0	0	0	0	0	0	0	0	0	0	0	0	0	0			7	15	1	Shade	Low
8	D4	7	Low	Shade	0	0	0	4	4	4	3	3	3	2	2	1	1	1			8	11	1	Shade	Low
9	A2	1	High	Open	0	0	0	0	0	0	0	0	2	2	2	1	1	1			9	4	1	Shade	Low
10	A4	4	High	Open	0	0	0	2	2	2	2	2	2	2	2	2	2	2			10	8	1	Shade	Low
11	B3	5	High	Open	0	0	0	0	0	0	0	0	0	0	0	0	0	0			11	8	1	Shade	Low
12	C1	10	High	Open	0	0	0	1	1	1	1	1	1	1	1	1	1	1			12	15	1	Shade	Low
13	B4	4	High	Shade	0	0	0	0	0	0	2	2	2	1	1	1	1	1			13	36	0	Shade	Low
14	C2	5	High	Shade	0	0	0	0	0	1	0	0	1	1	1	0	0	0			14	18	1	Shade	Low
15	C3	7	High	Shade	0	0	0	0	0	0	1	1	0	0	0	0	0	0			15	25	1	Shade	Low
16	D1	8	High	Shade	0	0	0	2	2	2	2	2	2	3	3	1	1	0			16	25	1	Shade	Low
																					17	19	0	Open	High
																					18	11	1	Open	High
																					19	36	0	Open	High
																					20	36	0	Open	High
																					21	36	0	Open	High
																					22	26	0	Shade	High
																					23	8	1	Shade	High
																					24	4	1	Shade	High
																					25	11	1	Shade	High
																					26	7	1	Shade	High
																					27	10	1	Shade	High
																					28	28	1	Shade	High
																					29	28	1	Shade	High

## Sheet: CercidiumSurvCox
Individuo	Maceta	Microsite	Precipitation	Time	State
1	1	Open	Low	1	0
1	1	Open	Low	2	0
1	1	Open	Low	3	0
1	1	Open	Low	4	0
1	1	Open	Low	5	0
1	1	Open	Low	6	0
1	1	Open	Low	7	0
1	1	Open	Low	8	0
1	1	Open	Low	9	0
1	1	Open	Low	10	0
1	1	Open	Low	11	0
1	1	Open	Low	12	0
1	1	Open	Low	13	0
1	1	Open	Low	14	0
1	1	Open	Low	15	0
2	1	Open	Low	1	0
2	1	Open	Low	2	0
2	1	Open	Low	3	0
2	1	Open	Low	4	0
2	1	Open	Low	5	0
2	1	Open	Low	6	0
2	1	Open	Low	7	0
2	1	Open	Low	8	1
2	1	Open	Low	9	1
2	1	Open	Low	10	1
2	1	Open	Low	11	1
2	1	Open	Low	12	1
2	1	Open	Low	13	1
2	1	Open	Low	14	1
2	1	Open	Low	15	1
3	2	Open	Low	1	0
3	2	Open	Low	2	0
3	2	Open	Low	3	0
3	2	Open	Low	4	0
3	2	Open	Low	5	0
3	2	Open	Low	6	0
3	2	Open	Low	7	0
3	2	Open	Low	8	0
3	2	Open	Low	9	0
3	2	Open	Low	10	0
3	2	Open	Low	11	0
3	2	Open	Low	12	0
3	2	Open	Low	13	0
3	2	Open	Low	14	0
3	2	Open	Low	15	0
4	3	Open	Low	1	0
4	3	Open	Low	2	0
4	3	Open	Low	3	0
4	3	Open	Low	4	0
4	3	Open	Low	5	0
4	3	Open	Low	6	0
4	3	Open	Low	7	0
4	3	Open	Low	8	0
4	3	Open	Low	9	0
4	3	Open	Low	10	0
4	3	Open	Low	11	0
4	3	Open	Low	12	0
4	3	Open	Low	13	0
4	3	Open	Low	14	0
4	3	Open	Low	15	1
5	3	Open	Low	1	0
5	3	Open	Low	2	0
5	3	Open	Low	3	0
5	3	Open	Low	4	0
5	3	Open	Low	5	1
5	3	Open	Low	6	1
5	3	Open	Low	7	1
5	3	Open	Low	8	1
5	3	Open	Low	9	1
5	3	Open	Low	10	1
5	3	Open	Low	11	1
5	3	Open	Low	12	1
5	3	Open	Low	13	1
5	3	Open	Low	14	1
5	3	Open	Low	15	1
6	3	Open	Low	1	0
6	3	Open	Low	2	0
6	3	Open	Low	3	0
6	3	Open	Low	4	1
6	3	Open	Low	5	1
6	3	Open	Low	6	1
6	3	Open	Low	7	1
6	3	Open	Low	8	1
6	3	Open	Low	9	1
6	3	Open	Low	10	1
6	3	Open	Low	11	1
6	3	Open	Low	12	1
6	3	Open	Low	13	1
6	3	Open	Low	14	1
6	3	Open	Low	15	1
7	1	Shade	Low	1	0
7	1	Shade	Low	2	0
7	1	Shade	Low	3	0
7	1	Shade	Low	4	0
7	1	Shade	Low	5	0
7	1	Shade	Low	6	0
7	1	Shade	Low	7	0
7	1	Shade	Low	8	0
7	1	Shade	Low	9	0
7	1	Shade	Low	10	0
7	1	Shade	Low	11	0
7	1	Shade	Low	12	0
7	1	Shade	Low	13	0
7	1	Shade	Low	14	0
7	1	Shade	Low	15	1
8	1	Shade	Low	1	0
8	1	Shade	Low	2	0
8	1	Shade	Low	3	0
8	1	Shade	Low	4	0
8	1	Shade	Low	5	0
8	1	Shade	Low	6	0
8	1	Shade	Low	7	0
8	1	Shade	Low	8	0
8	1	Shade	Low	9	0
8	1	Shade	Low	10	0
8	1	Shade	Low	11	1
8	1	Shade	Low	12	1
8	1	Shade	Low	13	1
8	1	Shade	Low	14	1
8	1	Shade	Low	15	1
9	1	Shade	Low	1	0
9	1	Shade	Low	2	0
9	1	Shade	Low	3	0
9	1	Shade	Low	4	1
9	1	Shade	Low	5	1
9	1	Shade	Low	6	1
9	1	Shade	Low	7	1
9	1	Shade	Low	8	1
9	1	Shade	Low	9	1
9	1	Shade	Low	10	1
9	1	Shade	Low	11	1
9	1	Shade	Low	12	1
9	1	Shade	Low	13	1
9	1	Shade	Low	14	1
9	1	Shade	Low	15	1
10	1	Shade	Low	1	0
10	1	Shade	Low	2	0
10	1	Shade	Low	3	0
10	1	Shade	Low	4	0
10	1	Shade	Low	5	0
10	1	Shade	Low	6	0
10	1	Shade	Low	7	0
10	1	Shade	Low	8	1
10	1	Shade	Low	9	1
10	1	Shade	Low	10	1
10	1	Shade	Low	11	1
10	1	Shade	Low	12	1
10	1	Shade	Low	13	1
10	1	Shade	Low	14	1
10	1	Shade	Low	15	1
11	1	Shade	Low	1	0
11	1	Shade	Low	2	0
11	1	Shade	Low	3	0
11	1	Shade	Low	4	0
11	1	Shade	Low	5	0
11	1	Shade	Low	6	0
11	1	Shade	Low	7	0
11	1	Shade	Low	8	1
11	1	Shade	Low	9	1
11	1	Shade	Low	10	1
11	1	Shade	Low	11	1
11	1	Shade	Low	12	1
11	1	Shade	Low	13	1
11	1	Shade	Low	14	1
11	1	Shade	Low	15	1
12	2	Shade	Low	1	0
12	2	Shade	Low	2	0
12	2	Shade	Low	3	0
12	2	Shade	Low	4	0
12	2	Shade	Low	5	0
12	2	Shade	Low	6	0
12	2	Shade	Low	7	0
12	2	Shade	Low	8	0
12	2	Shade	Low	9	0
12	2	Shade	Low	10	0
12	2	Shade	Low	11	0
12	2	Shade	Low	12	0
12	2	Shade	Low	13	0
12	2	Shade	Low	14	0
12	2	Shade	Low	15	1
13	3	Shade	Low	1	0
13	3	Shade	Low	2	0
13	3	Shade	Low	3	0
13	3	Shade	Low	4	0
13	3	Shade	Low	5	0
13	3	Shade	Low	6	0
13	3	Shade	Low	7	0
13	3	Shade	Low	8	0
13	3	Shade	Low	9	0
13	3	Shade	Low	10	0
13	3	Shade	Low	11	0
13	3	Shade	Low	12	0
13	3	Shade	Low	13	0
13	3	Shade	Low	14	0
13	3	Shade	Low	15	0
14	3	Shade	Low	1	0
14	3	Shade	Low	2	0
14	3	Shade	Low	3	0
14	3	Shade	Low	4	0
14	3	Shade	Low	5	0
14	3	Shade	Low	6	0
14	3	Shade	Low	7	0
14	3	Shade	Low	8	0
14	3	Shade	Low	9	0
14	3	Shade	Low	10	0
14	3	Shade	Low	11	0
14	3	Shade	Low	12	0
14	3	Shade	Low	13	0
14	3	Shade	Low	14	0
14	3	Shade	Low	15	0
15	3	Shade	Low	1	0
15	3	Shade	Low	2	0
15	3	Shade	Low	3	0
15	3	Shade	Low	4	0
15	3	Shade	Low	5	0
15	3	Shade	Low	6	0
15	3	Shade	Low	7	0
15	3	Shade	Low	8	0
15	3	Shade	Low	9	0
15	3	Shade	Low	10	0
15	3	Shade	Low	11	0
15	3	Shade	Low	12	0
15	3	Shade	Low	13	0
15	3	Shade	Low	14	0
15	3	Shade	Low	15	0
16	3	Shade	Low	1	0
16	3	Shade	Low	2	0
16	3	Shade	Low	3	0
16	3	Shade	Low	4	0
16	3	Shade	Low	5	0
16	3	Shade	Low	6	0
16	3	Shade	Low	7	0
16	3	Shade	Low	8	0
16	3	Shade	Low	9	0
16	3	Shade	Low	10	0
16	3	Shade	Low	11	0
16	3	Shade	Low	12	0
16	3	Shade	Low	13	0
16	3	Shade	Low	14	0
16	3	Shade	Low	15	0
17	1	Open	High	1	0
17	1	Open	High	2	0
17	1	Open	High	3	0
17	1	Open	High	4	0
17	1	Open	High	5	0
17	1	Open	High	6	0
17	1	Open	High	7	0
17	1	Open	High	8	0
17	1	Open	High	9	0
17	1	Open	High	10	0
17	1	Open	High	11	0
17	1	Open	High	12	0
17	1	Open	High	13	0
17	1	Open	High	14	0
17	1	Open	High	15	0
18	1	Open	High	1	0
18	1	Open	High	2	0
18	1	Open	High	3	0
18	1	Open	High	4	0
18	1	Open	High	5	0
18	1	Open	High	6	0
18	1	Open	High	7	0
18	1	Open	High	8	0
18	1	Open	High	9	0
18	1	Open	High	10	0
18	1	Open	High	11	1
18	1	Open	High	12	1
18	1	Open	High	13	1
18	1	Open	High	14	1
18	1	Open	High	15	1
19	2	Open	High	1	0
19	2	Open	High	2	0
19	2	Open	High	3	0
19	2	Open	High	4	0
19	2	Open	High	5	0
19	2	Open	High	6	0
19	2	Open	High	7	0
19	2	Open	High	8	0
19	2	Open	High	9	0
19	2	Open	High	10	0
19	2	Open	High	11	0
19	2	Open	High	12	0
19	2	Open	High	13	0
19	2	Open	High	14	0
19	2	Open	High	15	0
20	2	Open	High	1	0
20	2	Open	High	2	0
20	2	Open	High	3	0
20	2	Open	High	4	0
20	2	Open	High	5	0
20	2	Open	High	6	0
20	2	Open	High	7	0
20	2	Open	High	8	0
20	2	Open	High	9	0
20	2	Open	High	10	0
20	2	Open	High	11	0
20	2	Open	High	12	0
20	2	Open	High	13	0
20	2	Open	High	14	0
20	2	Open	High	15	0
21	3	Open	High	1	0
21	3	Open	High	2	0
21	3	Open	High	3	0
21	3	Open	High	4	0
21	3	Open	High	5	0
21	3	Open	High	6	0
21	3	Open	High	7	0
21	3	Open	High	8	0
21	3	Open	High	9	0
21	3	Open	High	10	0
21	3	Open	High	11	0
21	3	Open	High	12	0
21	3	Open	High	13	0
21	3	Open	High	14	0
21	3	Open	High	15	0
22	1	Shade	High	1	0
22	1	Shade	High	2	0
22	1	Shade	High	3	0
22	1	Shade	High	4	0
22	1	Shade	High	5	0
22	1	Shade	High	6	0
22	1	Shade	High	7	0
22	1	Shade	High	8	0
22	1	Shade	High	9	0
22	1	Shade	High	10	0
22	1	Shade	High	11	0
22	1	Shade	High	12	0
22	1	Shade	High	13	0
22	1	Shade	High	14	0
22	1	Shade	High	15	0
23	1	Shade	High	1	0
23	1	Shade	High	2	0
23	1	Shade	High	3	0
23	1	Shade	High	4	0
23	1	Shade	High	5	0
23	1	Shade	High	6	0
23	1	Shade	High	7	0
23	1	Shade	High	8	1
23	1	Shade	High	9	1
23	1	Shade	High	10	1
23	1	Shade	High	11	1
23	1	Shade	High	12	1
23	1	Shade	High	13	1
23	1	Shade	High	14	1
23	1	Shade	High	15	1
24	2	Shade	High	1	0
24	2	Shade	High	2	0
24	2	Shade	High	3	0
24	2	Shade	High	4	1
24	2	Shade	High	5	1
24	2	Shade	High	6	1
24	2	Shade	High	7	1
24	2	Shade	High	8	1
24	2	Shade	High	9	1
24	2	Shade	High	10	1
24	2	Shade	High	11	1
24	2	Shade	High	12	1
24	2	Shade	High	13	1
24	2	Shade	High	14	1
24	2	Shade	High	15	1
25	3	Shade	High	1	0
25	3	Shade	High	2	0
25	3	Shade	High	3	0
25	3	Shade	High	4	0
25	3	Shade	High	5	0
25	3	Shade	High	6	0
25	3	Shade	High	7	0
25	3	Shade	High	8	0
25	3	Shade	High	9	0
25	3	Shade	High	10	0
25	3	Shade	High	11	1
25	3	Shade	High	12	1
25	3	Shade	High	13	1
25	3	Shade	High	14	1
25	3	Shade	High	15	1
26	3	Shade	High	1	0
26	3	Shade	High	2	0
26	3	Shade	High	3	0
26	3	Shade	High	4	0
26	3	Shade	High	5	0
26	3	Shade	High	6	0
26	3	Shade	High	7	1
26	3	Shade	High	8	1
26	3	Shade	High	9	1
26	3	Shade	High	10	1
26	3	Shade	High	11	1
26	3	Shade	High	12	1
26	3	Shade	High	13	1
26	3	Shade	High	14	1
26	3	Shade	High	15	1
27	3	Shade	High	1	0
27	3	Shade	High	2	0
27	3	Shade	High	3	0
27	3	Shade	High	4	0
27	3	Shade	High	5	0
27	3	Shade	High	6	0
27	3	Shade	High	7	0
27	3	Shade	High	8	0
27	3	Shade	High	9	0
27	3	Shade	High	10	1
27	3	Shade	High	11	1
27	3	Shade	High	12	1
27	3	Shade	High	13	1
27	3	Shade	High	14	1
27	3	Shade	High	15	1
28	3	Shade	High	1	0
28	3	Shade	High	2	0
28	3	Shade	High	3	0
28	3	Shade	High	4	0
28	3	Shade	High	5	0
28	3	Shade	High	6	0
28	3	Shade	High	7	0
28	3	Shade	High	8	0
28	3	Shade	High	9	0
28	3	Shade	High	10	0
28	3	Shade	High	11	0
28	3	Shade	High	12	0
28	3	Shade	High	13	0
28	3	Shade	High	14	0
28	3	Shade	High	15	0
29	3	Shade	High	1	0
29	3	Shade	High	2	0
29	3	Shade	High	3	0
29	3	Shade	High	4	0
29	3	Shade	High	5	0
29	3	Shade	High	6	0
29	3	Shade	High	7	0
29	3	Shade	High	8	0
29	3	Shade	High	9	0
29	3	Shade	High	10	0
29	3	Shade	High	11	0
29	3	Shade	High	12	0
29	3	Shade	High	13	0
29	3	Shade	High	14	0
29	3	Shade	High	15	0

## Sheet: Parodia-OreocereusGermin
Precipitation	Radiation	Specie	Treatment	porcent_germ
Low	Shade	Parodia massii	PPLow-Shade	0
Low	Shade	Parodia massii	PPLow-Shade	0
Low	Shade	Parodia massii	PPLow-Shade	3.33333
Low	Shade	Parodia massii	PPLow-Shade	0
Low	Shade	Parodia massii	PPLow-Shade	0
Low	Shade	Parodia massii	PPLow-Shade	3.33333
Low	Shade	Parodia massii	PPLow-Shade	3.33333
Low	Shade	Parodia massii	PPLow-Shade	3.33333
Low	Shade	Parodia massii	PPLow-Shade	0
Low	Shade	Parodia massii	PPLow-Shade	3.33333
Low	Open	Parodia massii	PPLow-Open	0
Low	Open	Parodia massii	PPLow-Open	0
Low	Open	Parodia massii	PPLow-Open	0
Low	Open	Parodia massii	PPLow-Open	0
Low	Open	Parodia massii	PPLow-Open	0
Low	Open	Parodia massii	PPLow-Open	0
Low	Open	Parodia massii	PPLow-Open	0
Low	Open	Parodia massii	PPLow-Open	0
Low	Open	Parodia massii	PPLow-Open	0
Low	Open	Parodia massii	PPLow-Open	0
High	Shade	Parodia massii	PPHigh-Shade	6.66667
High	Shade	Parodia massii	PPHigh-Shade	0
High	Shade	Parodia massii	PPHigh-Shade	10
High	Shade	Parodia massii	PPHigh-Shade	20
High	Shade	Parodia massii	PPHigh-Shade	0
High	Shade	Parodia massii	PPHigh-Shade	0
High	Shade	Parodia massii	PPHigh-Shade	6.66667
High	Shade	Parodia massii	PPHigh-Shade	3.33333
High	Shade	Parodia massii	PPHigh-Shade	6.66667
High	Shade	Parodia massii	PPHigh-Shade	10
High	Open	Parodia massii	PPHigh-Open	0
High	Open	Parodia massii	PPHigh-Open	0
High	Open	Parodia massii	PPHigh-Open	6.66667
High	Open	Parodia massii	PPHigh-Open	13.3333
High	Open	Parodia massii	PPHigh-Open	0
High	Open	Parodia massii	PPHigh-Open	3.33333
High	Open	Parodia massii	PPHigh-Open	0
High	Open	Parodia massii	PPHigh-Open	0
High	Open	Parodia massii	PPHigh-Open	0
High	Open	Parodia massii	PPHigh-Open	10
Low	Shade	Oreocereus sp.	PPLow-Shade	0
Low	Shade	Oreocereus sp.	PPLow-Shade	3.33333
Low	Shade	Oreocereus sp.	PPLow-Shade	0
Low	Shade	Oreocereus sp.	PPLow-Shade	0
Low	Shade	Oreocereus sp.	PPLow-Shade	0
Low	Shade	Oreocereus sp.	PPLow-Shade	3.33333
Low	Shade	Oreocereus sp.	PPLow-Shade	0
Low	Shade	Oreocereus sp.	PPLow-Shade	0
Low	Shade	Oreocereus sp.	PPLow-Shade	0
Low	Shade	Oreocereus sp.	PPLow-Shade	0
Low	Open	Oreocereus sp.	PPLow-Open	0
Low	Open	Oreocereus sp.	PPLow-Open	0
Low	Open	Oreocereus sp.	PPLow-Open	0
Low	Open	Oreocereus sp.	PPLow-Open	0
Low	Open	Oreocereus sp.	PPLow-Open	0
Low	Open	Oreocereus sp.	PPLow-Open	0
Low	Open	Oreocereus sp.	PPLow-Open	0
Low	Open	Oreocereus sp.	PPLow-Open	0
Low	Open	Oreocereus sp.	PPLow-Open	0
Low	Open	Oreocereus sp.	PPLow-Open	0
High	Shade	Oreocereus sp.	PPHigh-Shade	0
High	Shade	Oreocereus sp.	PPHigh-Shade	0
High	Shade	Oreocereus sp.	PPHigh-Shade	0
High	Shade	Oreocereus sp.	PPHigh-Shade	0
High	Shade	Oreocereus sp.	PPHigh-Shade	6.66667
High	Shade	Oreocereus sp.	PPHigh-Shade	10
High	Shade	Oreocereus sp.	PPHigh-Shade	3.33333
High	Shade	Oreocereus sp.	PPHigh-Shade	3.33333
High	Shade	Oreocereus sp.	PPHigh-Shade	13.3333
High	Shade	Oreocereus sp.	PPHigh-Shade	0
High	Open	Oreocereus sp.	PPHigh-Open	0
High	Open	Oreocereus sp.	PPHigh-Open	0
High	Open	Oreocereus sp.	PPHigh-Open	0
High	Open	Oreocereus sp.	PPHigh-Open	0
High	Open	Oreocereus sp.	PPHigh-Open	0
High	Open	Oreocereus sp.	PPHigh-Open	0
High	Open	Oreocereus sp.	PPHigh-Open	0
High	Open	Oreocereus sp.	PPHigh-Open	0
High	Open	Oreocereus sp.	PPHigh-Open	3.33333
High	Open	Oreocereus sp.	PPHigh-Open	0
